# Supplementary material for: Hybrid Cluster-Continuum Method for Single-Ion Solvation Free Energy in Acetonitrile Solvent
Source: J Phys Chem A. 2024 Jul 25;128(31):6440–9. doi: 10.1021/acs.jpca.4c03593 (PMC11317976; doi:10.1021/acs.jpca.4c03593)
Supplement: Supplementary file 2 — jp4c03593_si_002.zip [file jp4c03593_si_002.zip]

Archive with 107 entries (107 files):
- XYZ/A10.xyz
- XYZ/A11.xyz
- XYZ/A12.xyz
- XYZ/A13.xyz
- XYZ/A14.xyz
- XYZ/A15.xyz
- XYZ/A15-acn.xyz
- XYZ/A16.xyz
- XYZ/A17.xyz
- XYZ/A17-acn.xyz
- XYZ/A18.xyz
- XYZ/A18-acn.xyz
- XYZ/A19.xyz
- XYZ/A1-acn.xyz
- XYZ/A2.xyz
- XYZ/A20.xyz
- XYZ/A21.xyz
- XYZ/A22.xyz
- XYZ/A2-acn.xyz
- XYZ/A3.xyz
- XYZ/A4.xyz
- XYZ/A5.xyz
- XYZ/A5-acn.xyz
- XYZ/A6.xyz
- XYZ/A7.xyz
- XYZ/A7-acn.xyz
- XYZ/A8.xyz
- XYZ/A9.xyz
- XYZ/ACN.xyz
- XYZ/B14.xyz
- XYZ/B14-acn.xyz
- XYZ/B16.xyz
- XYZ/B16-acn.xyz
- XYZ/BH1.xyz
- XYZ/BH10.xyz
- XYZ/BH10-acn.xyz
- XYZ/BH11.xyz
- XYZ/BH11-acn.xyz
- XYZ/BH12.xyz
- XYZ/BH12-acn.xyz
- XYZ/BH13.xyz
- XYZ/BH13-acn.xyz
- XYZ/BH14.xyz
- XYZ/BH14-acn.xyz
- XYZ/BH15.xyz
- XYZ/BH15-acn.xyz
- XYZ/BH16.xyz
- XYZ/BH16-acn.xyz
- XYZ/BH17.xyz
- XYZ/BH17-acn.xyz
- XYZ/BH18.xyz
- XYZ/BH18-acn.xyz
- XYZ/BH19.xyz
- XYZ/BH19-acn.xyz
- XYZ/BH1-acn.xyz
- XYZ/BH2.xyz
- XYZ/BH20.xyz
- XYZ/BH20-acn.xyz
- XYZ/BH21.xyz
- XYZ/BH21-acn.xyz
- XYZ/BH22.xyz
- XYZ/BH22-acn.xyz
- XYZ/BH2-acn.xyz
- XYZ/BH3.xyz
- XYZ/BH3-acn.xyz
- XYZ/BH4.xyz
- XYZ/BH4-acn.xyz
- XYZ/BH5.xyz
- XYZ/BH5-acn.xyz
- XYZ/BH6.xyz
- XYZ/BH6-acn.xyz
- XYZ/BH7.xyz
- XYZ/BH7-acn.xyz
- XYZ/BH8.xyz
- XYZ/BH8-acn.xyz
- XYZ/BH9.xyz
- XYZ/BH9-acn.xyz
- XYZ/HA11.xyz
- XYZ/HA15.xyz
- XYZ/HA16.xyz
- XYZ/HA17.xyz
- XYZ/HA18.xyz
- XYZ/HA19.xyz
- XYZ/HA20.xyz
- XYZ/HA21.xyz
- XYZ/HA22.xyz
- XYZ/HA9.xyz
- XYZ/HA9-acn.xyz
- XYZ/mol1.xyz
- XYZ/mol10.xyz
- XYZ/mol11.xyz
- XYZ/mol12.xyz
- XYZ/mol13.xyz
- XYZ/mol14.xyz
- XYZ/mol15.xyz
- XYZ/mol16.xyz
- XYZ/mol17.xyz
- XYZ/mol18.xyz
- XYZ/mol19.xyz
- XYZ/mol2.xyz
- XYZ/mol3.xyz
- XYZ/mol4.xyz
- XYZ/mol5.xyz
- XYZ/mol6.xyz
- XYZ/mol7.xyz
- XYZ/mol8.xyz
- XYZ/mol9.xyz
