# Supplementary material for: Hybrid Cluster-Continuum Method for Single-Ion Solvation Free Energy in Acetonitrile Solvent
Source: J Phys Chem A. 2024 Jul 25;128(31):6440–9. doi: 10.1021/acs.jpca.4c03593 (PMC11317976; doi:10.1021/acs.jpca.4c03593)
Supplement: Supplementary file 2 — jp4c03593_si_002.zip [file jp4c03593_si_002.zip › XYZ/A10.xyz]

16
Coordinates from ORCA-job geom
  C   1.29186330794394     -2.45626226867839     -0.13369794650485
  C   -0.02886358030155     -2.56338757726862      0.38913181105432
  H   -0.42264329735591     -3.55748263787768      0.60324940257070
  C   -0.77064640190590     -1.43949025860837      0.61437883597011
  H   -1.78138510395061     -1.50598054447532      1.02393867945177
  C   -0.29457974006192     -0.07984332450826      0.34320179300765
  O   -0.97956667734956      0.91366800136296      0.61725917985305
  C   1.06621222484473     -0.05067144974619     -0.22865890543047
  C   1.82384928734235     -1.19603591781123     -0.42247985051634
  H   2.83473787103256     -1.11282874696332     -0.81819170450780
  N   2.06647323583115     -3.62945011201164     -0.37217160645877
  O   3.20639563133702     -3.51709915750261     -0.84117937202187
  O   1.56915230213880     -4.73203150554317     -0.09878204828738
  N   1.68684032588105      1.20762526227664     -0.59285097560812
  O   0.97267192154340      2.13487362823338     -0.95126733696550
  O   2.92065869303047      1.28646660912184     -0.54399995560649
