# Supplementary material for: Hybrid Cluster-Continuum Method for Single-Ion Solvation Free Energy in Acetonitrile Solvent
Source: J Phys Chem A. 2024 Jul 25;128(31):6440–9. doi: 10.1021/acs.jpca.4c03593 (PMC11317976; doi:10.1021/acs.jpca.4c03593)
Supplement: Supplementary file 2 — jp4c03593_si_002.zip [file jp4c03593_si_002.zip › XYZ/A11.xyz]

15
Coordinates from ORCA-job geom
  C   1.38633395313282     -2.40217814620681      0.00309276210474
  C   0.08605831127231     -2.52565114226969      0.51266841333527
  H   -0.26675743220792     -3.51395499261837      0.83248323888257
  C   -0.76718872459010     -1.43441174391201      0.62084539769676
  H   -1.77858885864368     -1.55766863456287      1.02089033762521
  C   -0.38124306959340     -0.09891469628528      0.21929059968322
  O   -1.14709015443909      0.90470452161772      0.31152575418974
  C   0.96813502182158     -0.00717634967189     -0.30209523973611
  C   1.80245655618776     -1.11780577456107     -0.40026681713849
  H   1.31172894072627      0.97859540550768     -0.62162053032067
  H   2.05209558650757     -3.26291153145790     -0.08241924930366
  C   3.20132728041771     -0.96693536289138     -0.91417748064923
  F   3.51766675395560     -1.88508113917442     -1.87285011156116
  F   4.14949462769629     -1.14260178484548      0.05671972855004
  F   3.46428120775626      0.24120137133179     -1.46056680335823
