# Supplementary material for: Hybrid Cluster-Continuum Method for Single-Ion Solvation Free Energy in Acetonitrile Solvent
Source: J Phys Chem A. 2024 Jul 25;128(31):6440–9. doi: 10.1021/acs.jpca.4c03593 (PMC11317976; doi:10.1021/acs.jpca.4c03593)
Supplement: Supplementary file 2 — jp4c03593_si_002.zip [file jp4c03593_si_002.zip › XYZ/A12.xyz]

16
Coordinates from ORCA-job geom
  N   2.03621627295700     -3.70625696973455     -0.36919061517632
  C   1.22741434816679     -2.51214113731801     -0.14956626404100
  C   -0.05515936202336     -2.64257611177650      0.40150947948253
  H   -0.42990006252987     -3.63362361664493      0.65728401569605
  C   -0.81717588542350     -1.49594193433890      0.60579456754191
  H   -1.82200830037430     -1.54556867032441      1.03019363354479
  C   -0.32183851760010     -0.22464953074391      0.27134749422270
  C   -1.18552148978266      1.04964169220174      0.50484968309274
  C   0.96719492381087     -0.12492786035984     -0.27819960170920
  H   1.32867293225526      0.87476202357465     -0.52771330670339
  C   1.74797851584927     -1.25674206986041     -0.49394479477082
  H   2.74873051509852     -1.19052911132528     -0.92069926147097
  O   -2.32074983715228      0.83628736708495      0.98443823397089
  O   -0.63556759119246      2.12585741585009      0.18315355343351
  O   1.56826279956433     -4.79787961044237     -0.05377585657950
  O   3.15456073837647     -3.57461187584230     -0.86122096053391
