# Supplementary material for: Hybrid Cluster-Continuum Method for Single-Ion Solvation Free Energy in Acetonitrile Solvent
Source: J Phys Chem A. 2024 Jul 25;128(31):6440–9. doi: 10.1021/acs.jpca.4c03593 (PMC11317976; doi:10.1021/acs.jpca.4c03593)
Supplement: Supplementary file 2 — jp4c03593_si_002.zip [file jp4c03593_si_002.zip › XYZ/A13.xyz]

8
Coordinates from ORCA-job geom
  C   -9.35622734902946      0.78586467391838     -0.19891128522280
  S   -7.66292459728998      0.44168197713050      0.38188676290620
  H   -9.33926358340073      1.72006911395508     -0.77689149492641
  H   -10.01129230217304      0.88701534358470      0.67730106753196
  H   -9.68380827206404     -0.05137304189371     -0.83046456483610
  O   -7.31293501660428      1.61747541157866      1.23873393159890
  O   -7.77663334077418     -0.84505714457461      1.13690493373403
  O   -6.85176553866426      0.34181366630100     -0.87158935078578
