# Supplementary material for: Hybrid Cluster-Continuum Method for Single-Ion Solvation Free Energy in Acetonitrile Solvent
Source: J Phys Chem A. 2024 Jul 25;128(31):6440–9. doi: 10.1021/acs.jpca.4c03593 (PMC11317976; doi:10.1021/acs.jpca.4c03593)
Supplement: Supplementary file 2 — jp4c03593_si_002.zip [file jp4c03593_si_002.zip › XYZ/A14.xyz]

4
Coordinates from ORCA-job geom
  N   -7.41291354545814      0.39177220791384      0.47653599930328
  O   -7.38508115106087      1.45216529942207      1.14709914408292
  O   -7.77753728078440     -0.68177164678725      1.01455298839469
  O   -7.07586802269659      0.40484413945134     -0.73208813178090
