# Supplementary material for: Hybrid Cluster-Continuum Method for Single-Ion Solvation Free Energy in Acetonitrile Solvent
Source: J Phys Chem A. 2024 Jul 25;128(31):6440–9. doi: 10.1021/acs.jpca.4c03593 (PMC11317976; doi:10.1021/acs.jpca.4c03593)
Supplement: Supplementary file 2 — jp4c03593_si_002.zip [file jp4c03593_si_002.zip › XYZ/A15.xyz]

15
Coordinates from ORCA-job geom
  C   2.43381360597391     -0.15476093593444      0.01966545849969
  C   1.97272684699867     -1.49337627981753      0.07594678794822
  C   0.60846341953758     -1.77791021985915      0.07768177403967
  C   -0.32765236015713     -0.72251281656231      0.02283912415209
  C   1.53432616538532      0.90823987525691     -0.03546416242457
  C   0.14857170395211      0.64951071076201     -0.03503396197626
  C   -1.74672542714080     -0.61380405477461      0.00678040399464
  C   -2.00278544951595      0.76373731767902     -0.05687638356455
  H   3.51190446648605      0.04303769157319      0.01981107158533
  H   2.69999406304352     -2.31246592465522      0.11885510029627
  H   0.26750457746266     -2.82008218494773      0.12165613115503
  H   1.88817556278454      1.94392796102839     -0.07894337893245
  H   -2.47958886447398     -1.42267302157571      0.03772167916459
  H   -2.99275837264838      1.23539273520181     -0.08565770749136
  N   -0.88827993768813      1.53848914662537     -0.08307193644635
