# Supplementary material for: Hybrid Cluster-Continuum Method for Single-Ion Solvation Free Energy in Acetonitrile Solvent
Source: J Phys Chem A. 2024 Jul 25;128(31):6440–9. doi: 10.1021/acs.jpca.4c03593 (PMC11317976; doi:10.1021/acs.jpca.4c03593)
Supplement: Supplementary file 2 — jp4c03593_si_002.zip [file jp4c03593_si_002.zip › XYZ/A15-acn.xyz]

21
Coordinates from ORCA-job geom
  C   2.39050022060294     -0.00875824202264      0.05199159679094
  C   1.97337250043554     -1.36107519277797      0.09812772401548
  C   0.61994527206026     -1.69072319659099      0.07823294542296
  C   -0.34851882173568     -0.66641710255960      0.01138758294327
  C   1.45802926575863      1.02416391819324     -0.01461386230386
  C   0.08213470730939      0.71721471461558     -0.03596460112030
  C   -1.77170637759253     -0.60872882881560     -0.02610129721384
  C   -2.08073333913693      0.75354101947370     -0.09088748625941
  H   3.46064860672862      0.22513137568498      0.06904343777415
  H   2.72666333047682     -2.15496784054757      0.15046848136336
  H   0.31214128101267     -2.74271536063959      0.11463150886193
  H   1.78607107685860      2.06871972627869     -0.05024229672333
  H   -2.47410408863358     -1.44360858848120     -0.00792146395234
  H   -3.08416892926266      1.19131211413026     -0.13372191312225
  N   -0.98944940226862      1.56655022292436     -0.09832965659081
  C   -0.37359323229980      4.62069190651925     -0.17924940950935
  C   -1.43294335841606      5.61692337996398     -0.19198677354431
  N   -2.27484851455616      6.41629763784857     -0.20524977464543
  H   0.26313730946993      4.76828779745904      0.70687022543394
  H   0.24853578392816      4.73005717904878     -1.08111402031134
  H   -0.76465329073955      3.56506336029472     -0.15255094730947
