# Supplementary material for: Hybrid Cluster-Continuum Method for Single-Ion Solvation Free Energy in Acetonitrile Solvent
Source: J Phys Chem A. 2024 Jul 25;128(31):6440–9. doi: 10.1021/acs.jpca.4c03593 (PMC11317976; doi:10.1021/acs.jpca.4c03593)
Supplement: Supplementary file 2 — jp4c03593_si_002.zip [file jp4c03593_si_002.zip › XYZ/A16.xyz]

28
Coordinates from ORCA-job geom
  C   -0.41456804822445     -4.51433981563841      0.93420895695464
  C   -0.16488933035549     -3.12093007387982      0.39393018599914
  C   -1.25994573817938     -2.20819797540782      0.20218319264973
  C   -2.68239463663794     -2.76561431569778      0.00177270249371
  C   -1.04020656122647     -0.84428256375615      0.03982755167692
  C   -2.12786138304090      0.21703812290196      0.09509134771023
  C   0.31018309171319     -0.33151557801809     -0.23273762868297
  N   0.44040637579084      0.81046404470811     -0.82987108377059
  H   1.41510734913559      1.06242170723812     -0.98646811702776
  C   1.39616908222271     -1.23220712605616      0.18105071479120
  C   2.73211197797893     -0.56836938741110      0.40620327362568
  C   1.16426909690704     -2.60148455880827      0.33044671726104
  C   2.36209868204713     -3.56777644720465      0.24989406951178
  F   2.57682086378543      0.61617169670223      1.04810239088614
  F   3.41693782405321     -0.27011988231355     -0.73479776435990
  F   3.57396696129187     -1.27686988712429      1.18284354761136
  F   2.01305308656845     -4.74880985833234     -0.29705144234712
  F   2.96117904694908     -3.83861778504734      1.42179967343306
  F   3.31553408234646     -3.07937076278232     -0.57453281791509
  F   -1.54204947926703     -4.56510752008471      1.68388709137575
  F   0.56830664763405     -4.91242994887445      1.77857954088303
  F   -0.53357032525197     -5.50429714221976      0.01624447449466
  F   -2.65269130536110     -4.01057560776636     -0.51718661778413
  F   -3.36821321896228     -2.03951254023315     -0.90417982627656
  F   -3.43480730210046     -2.81907774899020      1.11411912358718
  F   -3.22055108775070     -0.19479252110185      0.78921134537745
  F   -2.57548077571254      0.62888333360748     -1.10885462007928
  F   -1.70879497635323      1.31349014159072      0.75510401792071
