# Supplementary material for: Hybrid Cluster-Continuum Method for Single-Ion Solvation Free Energy in Acetonitrile Solvent
Source: J Phys Chem A. 2024 Jul 25;128(31):6440–9. doi: 10.1021/acs.jpca.4c03593 (PMC11317976; doi:10.1021/acs.jpca.4c03593)
Supplement: Supplementary file 2 — jp4c03593_si_002.zip [file jp4c03593_si_002.zip › XYZ/A17.xyz]

23
Coordinates from ORCA-job geom
  C   -0.28773954932671     -2.76521012283406      0.68286240031717
  C   -1.40379483491806     -1.95258577346014      0.48472130115880
  C   -1.25352803820659     -0.62010844698611      0.11630693207778
  C   0.01322846854942      0.01008319618003     -0.06770237858950
  N   0.22689893836265      1.26409027474447     -0.50508680695494
  C   1.11921020807908     -0.87024601651907      0.13256260113668
  C   0.97811636947955     -2.20282124213872      0.49986805518901
  F   2.36615832822712     -0.39303955516955     -0.01483999292496
  F   2.07002774405438     -2.96368566855804      0.69749800111181
  F   -0.42667011877455     -4.05796949199567      1.04040286431261
  F   -2.63438675071829     -2.47543341001167      0.63062895481873
  F   -2.37426538889068      0.08980131192360     -0.12367651551319
  C   -1.35105303087424      4.56987583230078     -0.93168084293781
  C   -0.63064956590055      3.40569057062979     -1.16926298409908
  F   -0.00093743961357      3.29289001906329     -2.34999519819893
  F   -1.40476861286108      5.53148783485732     -1.87120078724760
  C   -2.03950352675896      4.75254990283690      0.26985124200551
  C   -1.98152118781891      3.73635021299885      1.22288887388620
  C   -1.25792978756062      2.57492081282789      0.97757428464253
  C   -0.55348656391561      2.32655023456405     -0.23777281351732
  F   -2.74295556419008      5.87880655228869      0.50291129471121
  F   -1.18959063464958      1.66171612743850      1.96688277578229
  F   -2.61777946177414      3.89861684501885      2.39609873883299
