# Supplementary material for: Hybrid Cluster-Continuum Method for Single-Ion Solvation Free Energy in Acetonitrile Solvent
Source: J Phys Chem A. 2024 Jul 25;128(31):6440–9. doi: 10.1021/acs.jpca.4c03593 (PMC11317976; doi:10.1021/acs.jpca.4c03593)
Supplement: Supplementary file 2 — jp4c03593_si_002.zip [file jp4c03593_si_002.zip › XYZ/A17-acn.xyz]

29
Coordinates from ORCA-job geom
  C   -0.17877834073595     -2.68059658524717      0.39190217958803
  C   -1.31720787868988     -1.87948974588236      0.30923374039095
  C   -1.21214559940326     -0.52569237399899      0.00710145723510
  C   0.02932722531584      0.13349348600276     -0.22326024010135
  N   0.19849170535482      1.41459240520258     -0.61779629198980
  C   1.15787186453513     -0.73197639484555     -0.13046490232988
  C   1.06453384527124     -2.08648840754689      0.16533673216937
  F   2.38686141328561     -0.21841311281421     -0.32111699263479
  F   2.17697423979450     -2.83443153036656      0.24662091914854
  F   -0.27666617542763     -3.99189778757393      0.67971867734421
  F   -2.52626897310871     -2.43215187543127      0.50003280527677
  F   -2.35620494541105      0.17390655053692     -0.11827335207254
  C   -1.48708540602433      4.69245937321468     -0.81533924529108
  C   -0.75567022111233      3.55599942760465     -1.13933225238622
  F   -0.19282885912248      3.50354827851080     -2.36012025217809
  F   -1.61345159640367      5.68822118243336     -1.70887027751845
  C   -2.10824590523568      4.80864668404256      0.42987708853214
  C   -1.96923644709946      3.75760270801914      1.33644774014480
  C   -1.23238424862134      2.62592990373672      1.00295678657060
  C   -0.59583870612156      2.44574363220277     -0.25942369266139
  F   -2.82104702025858      5.90644040993213      0.74642640770658
  F   -1.08345214442950      1.67872296649618      1.94921815880434
  F   -2.53325577936698      3.85688100148882      2.55151410571458
  C   2.83824426959424      2.09578710751904     -2.59447035408688
  C   3.10340474509773      1.32765693933105     -3.80408051838587
  N   3.33141613719198      0.73228467261818     -4.77269630933656
  H   1.90129637550007      1.77649111962472     -2.09966284053595
  H   2.75099618927180      3.16333542690823     -2.84583090579654
  H   3.66243023635941      1.95727453828158     -1.87926837132059
