# Supplementary material for: Hybrid Cluster-Continuum Method for Single-Ion Solvation Free Energy in Acetonitrile Solvent
Source: J Phys Chem A. 2024 Jul 25;128(31):6440–9. doi: 10.1021/acs.jpca.4c03593 (PMC11317976; doi:10.1021/acs.jpca.4c03593)
Supplement: Supplementary file 2 — jp4c03593_si_002.zip [file jp4c03593_si_002.zip › XYZ/A18.xyz]

14
Coordinates from ORCA-job geom
  C   0.74381725964015     -4.86243685710828      1.51767137937319
  O   0.37618378982707     -3.69265075897066      1.12314263328850
  C   1.98921949991439     -5.42415746985698      0.67209218754528
  C   -0.43308818388538     -5.94554977637671      1.37803797749003
  C   1.19635135820627     -4.87201275905535      3.05910460431133
  F   1.81599804830032     -5.19585112320655     -0.63638348210323
  F   2.23248207609937     -6.75724522773572      0.79843378228550
  F   3.13435509611470     -4.79983340312710      1.02515647991927
  F   -0.61577511940209     -6.29705119785138      0.08625430930806
  F   -1.59823218275434     -5.44234184607629      1.80667716733405
  F   -0.24328074507711     -7.10566470533114      2.06311705167636
  F   1.95233155098917     -3.80263783867420      3.34052227097213
  F   1.91276859438417     -5.96121440236150      3.45027495490215
  F   0.12499895764329     -4.81369263426807      3.88022868369736
