# Supplementary material for: Hybrid Cluster-Continuum Method for Single-Ion Solvation Free Energy in Acetonitrile Solvent
Source: J Phys Chem A. 2024 Jul 25;128(31):6440–9. doi: 10.1021/acs.jpca.4c03593 (PMC11317976; doi:10.1021/acs.jpca.4c03593)
Supplement: Supplementary file 2 — jp4c03593_si_002.zip [file jp4c03593_si_002.zip › XYZ/A18-acn.xyz]

20
Coordinates from ORCA-job geom
  C   0.63102747804743     -4.69554237839405      1.80405909489222
  O   0.16418944896416     -3.48508610915115      1.87286298963946
  C   1.80752170536344     -4.81334503569041      0.72864195485293
  C   -0.50227705296696     -5.74053149661455      1.38370792352977
  C   1.22095629688744     -5.17623732220665      3.20983973886040
  F   1.49089839830729     -4.14482036815137     -0.38808847645168
  F   2.11998898816526     -6.07713115279546      0.34749836245724
  F   2.94502999414529     -4.26548561154531      1.20183877734963
  F   -0.80156793038502     -5.61895151509932      0.07331076787746
  F   -1.63352058062236     -5.50891058085533      2.06136111069399
  F   -0.19097959775098     -7.04643998144631      1.58580063042975
  F   1.95043722493617     -4.20689483888556      3.77411771209004
  F   2.01381530076038     -6.27749412244363      3.15453007881106
  F   0.22775950784604     -5.46786361469156      4.07545767235052
  C   -0.48586923257656     -0.88797011426060      0.56008509451112
  C   0.18322727129865     -0.22032602355867     -0.54728509079047
  N   0.70531301128709      0.32774263076900     -1.42677634695395
  H   -1.55043019228462     -1.02928008604469      0.31922133352096
  H   -0.41023978695642     -0.26875731353148      1.46686248367935
  H   -0.05332025246575     -1.88556496540276      0.79820418865015
