# Supplementary material for: Hybrid Cluster-Continuum Method for Single-Ion Solvation Free Energy in Acetonitrile Solvent
Source: J Phys Chem A. 2024 Jul 25;128(31):6440–9. doi: 10.1021/acs.jpca.4c03593 (PMC11317976; doi:10.1021/acs.jpca.4c03593)
Supplement: Supplementary file 2 — jp4c03593_si_002.zip [file jp4c03593_si_002.zip › XYZ/A19.xyz]

27
Coordinates from ORCA-job geom
  C   -0.41673359188551     -4.49801441555151      1.06327316071533
  C   -0.17833766316766     -3.13755467350572      0.42964459478543
  C   -1.27773366225506     -2.25510666711429      0.19019747538365
  C   -2.67735929035964     -2.84835490628996     -0.06353528616371
  C   -1.07165165268245     -0.88620778653545      0.01913061341057
  C   -2.16403670702559      0.16584141763460     -0.03706495674433
  C   0.27651380276781     -0.34431034409680     -0.16757173755112
  O   0.47046007790229      0.79224533396173     -0.61428215028765
  C   1.37765094276633     -1.25755075868592      0.14537385748218
  C   2.73653263384448     -0.58610477500601      0.21623725739748
  C   1.15096005837422     -2.62358371803967      0.31664558208622
  C   2.33187051588782     -3.60784657222454      0.19724057802849
  F   2.66690068764863      0.59800655100849      0.85120929297564
  F   3.29914568139152     -0.35221277453092     -0.98892513306412
  F   3.63683878358475     -1.30545407430002      0.93052733606881
  F   1.92900117549827     -4.80991253256880     -0.26128894745505
  F   3.00640684433309     -3.83220034771231      1.33633621409398
  F   3.22343686205474     -3.17249520817355     -0.71698635103069
  F   -1.54328115044194     -4.49593534979271      1.81670986635169
  F   0.57680668462445     -4.81220212564322      1.92939652218658
  F   -0.52926371634717     -5.55382750485456      0.22856329473536
  F   -2.60415840519773     -4.12672110200506     -0.48420498230689
  F   -3.29884412059999     -2.19397405439346     -1.06691941202633
  F   -3.50264459615477     -2.83259028541136      0.99551073387982
  F   -3.32675935472548     -0.24510255319437      0.52511958423085
  F   -2.46738901429315      0.57623956972462     -1.28652005110687
  F   -1.81682182554225      1.26259965730082      0.66358304392467
