# Supplementary material for: Hybrid Cluster-Continuum Method for Single-Ion Solvation Free Energy in Acetonitrile Solvent
Source: J Phys Chem A. 2024 Jul 25;128(31):6440–9. doi: 10.1021/acs.jpca.4c03593 (PMC11317976; doi:10.1021/acs.jpca.4c03593)
Supplement: Supplementary file 2 — jp4c03593_si_002.zip [file jp4c03593_si_002.zip › XYZ/A1-acn.xyz]

7
Coordinates from ORCA-job geom
  F   -7.11070635779490      0.93628958634159      0.07742390196938
  C   -5.46068617319685     -1.08882230748581     -0.24123286767579
  C   -4.06221790717549     -0.82365205528700     -0.48305098861138
  N   -2.93566721963685     -0.59904463737918     -0.68194798726621
  H   -5.87699210363435     -1.65951404949477     -1.08754511673042
  H   -6.14319500299945     -0.10169189460758     -0.10498696155715
  H   -5.56798523556208     -1.69220464208724      0.67514001987156
