# Supplementary material for: Hybrid Cluster-Continuum Method for Single-Ion Solvation Free Energy in Acetonitrile Solvent
Source: J Phys Chem A. 2024 Jul 25;128(31):6440–9. doi: 10.1021/acs.jpca.4c03593 (PMC11317976; doi:10.1021/acs.jpca.4c03593)
Supplement: Supplementary file 2 — jp4c03593_si_002.zip [file jp4c03593_si_002.zip › XYZ/A20.xyz]

27
Coordinates from ORCA-job geom
  C   -0.41623063239978     -4.51088275625639      0.99623581965921
  C   -0.17582016405010     -3.12284947213183      0.41332739052674
  C   -1.27171934652422     -2.23747710836012      0.18586963492188
  C   -2.68575713674430     -2.81992960312912     -0.01293097415663
  C   -1.04850978073280     -0.87034678280537     -0.03880214349841
  C   -2.17519617591061      0.16223937921104      0.00614518949941
  C   0.28300012144194     -0.37257363924563     -0.30658282755073
  S   0.55446817627684      1.05340307886950     -1.18204323198719
  C   1.36861960845003     -1.23897182657791      0.09771297872551
  C   2.73370088185299     -0.58384082385672      0.30940215558273
  C   1.15145153906563     -2.60794905730850      0.31074239577461
  C   2.34155948437153     -3.58467968667038      0.21958535869094
  F   2.60764768404328      0.59720747899934      0.94089005790618
  F   3.45134452210846     -0.36864236835041     -0.80620620621989
  F   3.51720978868726     -1.32548711863012      1.13303078166483
  F   1.95758084106276     -4.76849240918700     -0.30227150853898
  F   2.96150988575576     -3.85426614862140      1.37893228983631
  F   3.27540288018766     -3.12023084861450     -0.63444993047996
  F   -1.53819952205912     -4.53846302152734      1.75103620077271
  F   0.57442342854295     -4.86580365940539      1.84532384214657
  F   -0.53228692000210     -5.51955910354818      0.10780683378536
  F   -2.62745055344788     -4.07559030721501     -0.50331337144333
  F   -3.37096937626741     -2.12444837689759     -0.94069419021231
  F   -3.44742870576867     -2.86504673861220      1.09187888917800
  F   -3.21668208071465     -0.27479139050034      0.75876985396334
  F   -2.68296857958204      0.50323922343959     -1.19182398158456
  F   -1.78063986764340      1.29558308693202      0.61159869303767
