# Supplementary material for: Hybrid Cluster-Continuum Method for Single-Ion Solvation Free Energy in Acetonitrile Solvent
Source: J Phys Chem A. 2024 Jul 25;128(31):6440–9. doi: 10.1021/acs.jpca.4c03593 (PMC11317976; doi:10.1021/acs.jpca.4c03593)
Supplement: Supplementary file 2 — jp4c03593_si_002.zip [file jp4c03593_si_002.zip › XYZ/A21.xyz]

7
Coordinates from ORCA-job geom
  C   -0.22865749419085     -3.56097588438209     -0.29902378316026
  C   0.24704070913510     -2.92133395040121     -1.46781574776321
  C   -0.59914186963222     -2.78957244436482      0.82753806956844
  C   -0.33038907549384     -4.97130182896375     -0.25680594937057
  N   -0.41402153659210     -6.13767099494670     -0.22279014043170
  N   -0.90487889568512     -2.15100379696190      1.75887504411660
  N   0.64035816245902     -2.39289109997952     -2.43456749295929
