# Supplementary material for: Hybrid Cluster-Continuum Method for Single-Ion Solvation Free Energy in Acetonitrile Solvent
Source: J Phys Chem A. 2024 Jul 25;128(31):6440–9. doi: 10.1021/acs.jpca.4c03593 (PMC11317976; doi:10.1021/acs.jpca.4c03593)
Supplement: Supplementary file 2 — jp4c03593_si_002.zip [file jp4c03593_si_002.zip › XYZ/A22.xyz]

19
Coordinates from ORCA-job geom
  C   0.58516872597791     -0.14560134221022      1.28627088839093
  C   -0.81723956290478     -0.13663484464099      1.27711250367807
  C   -1.45643957780855      0.03103312411723      0.03937642261989
  H   -2.54705116414624      0.07439450791638      0.04158391897917
  C   -0.73640241503245      0.16788697447254     -1.14253087851506
  H   -1.23471247236671      0.29266035085319     -2.10325675999139
  C   0.66070247646018      0.16086834851227     -1.08426415503993
  C   1.33702340297146      0.02061026155667      0.12678234183656
  H   2.42525166024843      0.04081753227419      0.16013662765926
  S   -1.88758776830827     -0.24203491661830      2.78831295034882
  O   -2.02453999717869     -1.69814128971772      3.02661664818424
  O   -3.13877881630769      0.42462359379486      2.34025896082606
  O   -1.10071741021926      0.51063281082764      3.79458836285451
  N   1.38222771789964     -0.33621672358281      2.52367659670614
  N   1.43771256895369      0.31850635374052     -2.31653328470970
  O   0.82422021901478      0.47064923446156     -3.36577059161255
  O   2.65935810859873      0.28953542839433     -2.23738795579415
  O   1.23131830671942     -1.37309581138142      3.13331782804383
  O   2.19635599742839      0.53575640723010      2.78812957553531
