# Supplementary material for: Hybrid Cluster-Continuum Method for Single-Ion Solvation Free Energy in Acetonitrile Solvent
Source: J Phys Chem A. 2024 Jul 25;128(31):6440–9. doi: 10.1021/acs.jpca.4c03593 (PMC11317976; doi:10.1021/acs.jpca.4c03593)
Supplement: Supplementary file 2 — jp4c03593_si_002.zip [file jp4c03593_si_002.zip › XYZ/A2-acn.xyz]

7
Coordinates from ORCA-job geom
  Cl  -7.76937996527883      1.31410369682828      0.19795552863306
  C   -5.40715466757740     -1.07483376825560     -0.25055310851448
  C   -3.98472608619728     -0.89597905354536     -0.49728808552815
  N   -2.84938299992821     -0.76168483911988     -0.69995160023145
  H   -5.86584894390405     -1.62051570442415     -1.08893196064954
  H   -5.96217027653711     -0.11057053030362     -0.13519133555459
  H   -5.55745706057711     -1.65427980117966      0.67291056184515
