# Supplementary material for: Hybrid Cluster-Continuum Method for Single-Ion Solvation Free Energy in Acetonitrile Solvent
Source: J Phys Chem A. 2024 Jul 25;128(31):6440–9. doi: 10.1021/acs.jpca.4c03593 (PMC11317976; doi:10.1021/acs.jpca.4c03593)
Supplement: Supplementary file 2 — jp4c03593_si_002.zip [file jp4c03593_si_002.zip › XYZ/A5.xyz]

7
Coordinates from ORCA-job geom
  H   -9.80963105959379      0.48517467203264     -1.67995581534583
  C   -10.20766005101361      1.24092564930282     -2.37954291048618
  H   -9.35004402043090      1.60271847955637     -2.97327319160713
  H   -10.93939066244321      0.76443100049068     -3.05097728864214
  C   -10.82888380347448      2.42464053228807     -1.57591388055640
  O   -12.04279877629687      2.66824978260180     -1.78622654197715
  O   -10.03658162674715      3.01092988372761     -0.79612037138516
