# Supplementary material for: Hybrid Cluster-Continuum Method for Single-Ion Solvation Free Energy in Acetonitrile Solvent
Source: J Phys Chem A. 2024 Jul 25;128(31):6440–9. doi: 10.1021/acs.jpca.4c03593 (PMC11317976; doi:10.1021/acs.jpca.4c03593)
Supplement: Supplementary file 2 — jp4c03593_si_002.zip [file jp4c03593_si_002.zip › XYZ/A5-acn.xyz]

13
Coordinates from ORCA-job geom
  H   -10.13330320221860      0.47121772450031     -1.69900635059116
  C   -10.12622207167786      1.40657411991055     -2.28480483617568
  H   -9.08053726351253      1.75550093219843     -2.31203594579314
  H   -10.47427121020746      1.19285271756775     -3.30671709276840
  C   -11.01899000352998      2.45815671626766     -1.58009515859687
  O   -12.05787480728192      2.82799736115478     -2.17666029882433
  O   -10.61039299839610      2.83954390381846     -0.44695452163853
  C   -12.76620141559611      4.83917368723179      0.33520211643918
  C   -12.85935102215355      5.44546627730565      1.65435246227610
  N   -12.93840272280008      5.93103621054532      2.70684714222201
  H   -12.65095519698796      5.61801357584530     -0.43328244729278
  H   -13.67795412511211      4.26723777584145      0.10915008540416
  H   -11.90438396052538      4.13342899781248      0.22818484533945
