# Supplementary material for: Hybrid Cluster-Continuum Method for Single-Ion Solvation Free Energy in Acetonitrile Solvent
Source: J Phys Chem A. 2024 Jul 25;128(31):6440–9. doi: 10.1021/acs.jpca.4c03593 (PMC11317976; doi:10.1021/acs.jpca.4c03593)
Supplement: Supplementary file 2 — jp4c03593_si_002.zip [file jp4c03593_si_002.zip › XYZ/A6.xyz]

14
Coordinates from ORCA-job geom
  H   1.80886824264559     -3.42400823659621     -0.29857380352675
  C   1.20745690142325     -2.52322989670434     -0.13714190762915
  C   -0.07712819332958     -2.62017890016610      0.41015036589498
  H   -0.48231491334430     -3.60208602569683      0.67811023531468
  C   -0.84219050306429     -1.46773603296388      0.61439201934761
  H   -1.84789718266001     -1.51186909997845      1.03913435387699
  C   -0.34306147282366     -0.20104583452883      0.27788175412354
  C   -1.19729059795998      1.07717040397892      0.50548693880425
  C   0.94550977496877     -0.11619968462961     -0.26916001192231
  H   1.31575350650825      0.87980743055773     -0.52361059037392
  C   1.71623964907931     -1.26430077000582     -0.47655267070658
  H   2.72089527251931     -1.18032433242633     -0.90521538439200
  O   -2.33413169267307      0.88469002031507      0.99780032576976
  O   -0.65341879128959      2.15598095884467      0.17079837541891
