# Supplementary material for: Hybrid Cluster-Continuum Method for Single-Ion Solvation Free Energy in Acetonitrile Solvent
Source: J Phys Chem A. 2024 Jul 25;128(31):6440–9. doi: 10.1021/acs.jpca.4c03593 (PMC11317976; doi:10.1021/acs.jpca.4c03593)
Supplement: Supplementary file 2 — jp4c03593_si_002.zip [file jp4c03593_si_002.zip › XYZ/A7.xyz]

12
Coordinates from ORCA-job geom
  H   1.55003849280387     -0.14605287803369      2.58129875623387
  C   0.98642564100246     -0.06917666232153      1.64627618446995
  C   -0.41693498444518     -0.14432297013374      1.63250343500740
  H   -0.95645693243315     -0.28345919765898      2.57945056692633
  C   -1.14293945335814     -0.04720595934195      0.45035702866420
  H   -2.23672488090010     -0.10835648683622      0.46390656830387
  C   -0.51258292964813      0.13605679203185     -0.83983378998122
  C   0.93214523465698      0.20831015409904     -0.77943089438894
  H   1.46107952967388      0.34721701561069     -1.72877095020616
  C   1.63875568406623      0.10897002978574      0.41420628783831
  H   2.73545873029763      0.17164477229162      0.39161956507239
  O   -1.16760413171634      0.22571539050716     -1.92645275794001
