# Supplementary material for: Hybrid Cluster-Continuum Method for Single-Ion Solvation Free Energy in Acetonitrile Solvent
Source: J Phys Chem A. 2024 Jul 25;128(31):6440–9. doi: 10.1021/acs.jpca.4c03593 (PMC11317976; doi:10.1021/acs.jpca.4c03593)
Supplement: Supplementary file 2 — jp4c03593_si_002.zip [file jp4c03593_si_002.zip › XYZ/A7-acn.xyz]

18
Coordinates from ORCA-job geom
  H   1.97464329781373     -0.91422283019924      1.51005866136351
  C   1.15255336408942     -0.41730813315178      0.98636065719641
  C   0.71852767104218      0.86307955599506      1.36623136726137
  H   1.21389709301658      1.37375196557673      2.20215182829426
  C   -0.32641399084448      1.50263718637950      0.70696491686895
  H   -0.65212283671703      2.50165162338012      1.01438534952558
  C   -1.02402865991544      0.89793695479514     -0.39829179939604
  C   -0.55576113335632     -0.41680084603667     -0.75477839927804
  H   -1.06350936465224     -0.92637509147349     -1.58069008992172
  C   0.49333349332972     -1.04011340122729     -0.08439137187493
  H   0.80720761025514     -2.04316088777324     -0.40081125010245
  O   -1.98235188532815      1.48814124187892     -1.01398705989601
  C   -2.15772978044639      1.50185470735829     -3.95219664980397
  C   -3.26910392779314      0.87591900308825     -4.64978350687921
  N   -4.15431368385990      0.37917919623871     -5.21411755127274
  H   -2.12218851243820      2.57372191127798     -4.20179885202955
  H   -1.21184148495319      1.03597262334465     -4.26975423624905
  H   -2.22909726924212      1.40429522054834     -2.83072201380629
