# Supplementary material for: Hybrid Cluster-Continuum Method for Single-Ion Solvation Free Energy in Acetonitrile Solvent
Source: J Phys Chem A. 2024 Jul 25;128(31):6440–9. doi: 10.1021/acs.jpca.4c03593 (PMC11317976; doi:10.1021/acs.jpca.4c03593)
Supplement: Supplementary file 2 — jp4c03593_si_002.zip [file jp4c03593_si_002.zip › XYZ/A8.xyz]

14
Coordinates from ORCA-job geom
  C   1.32538974488265     -2.46026181401473     -0.09668299784338
  C   -0.00337280347486     -2.56141784506782      0.39820872143276
  H   -0.41479016200428     -3.54941528514991      0.63804131553091
  C   -0.77524747707781     -1.44305780973940      0.57912688148756
  H   -1.79813262037516     -1.51488183549481      0.95965632282029
  C   -0.32118537891903     -0.07968767603067      0.28914667101250
  O   -1.07876023392615      0.88988884150009      0.48579696352014
  C   1.05682455066117     -0.03300085013265     -0.22507821778189
  C   1.82500319246692     -1.20977629950656     -0.39543684942044
  H   2.83863579404116     -1.08906880809230     -0.77719867259603
  H   1.93997310181188     -3.35282338291961     -0.23975913687650
  N   1.69163391663117      1.19966906475641     -0.57713945858599
  O   1.07538789134552      2.26131482245393     -0.48257702168107
  O   2.87557048393681      1.16916887743805     -0.98175452101885
