# Supplementary material for: Hybrid Cluster-Continuum Method for Single-Ion Solvation Free Energy in Acetonitrile Solvent
Source: J Phys Chem A. 2024 Jul 25;128(31):6440–9. doi: 10.1021/acs.jpca.4c03593 (PMC11317976; doi:10.1021/acs.jpca.4c03593)
Supplement: Supplementary file 2 — jp4c03593_si_002.zip [file jp4c03593_si_002.zip › XYZ/A9.xyz]

7
Coordinates from ORCA-job geom
  F   -9.73649406975245      0.32084931358356     -1.52487841592263
  C   -10.22791809387587      1.28875575260669     -2.34510691544315
  F   -9.18212065437097      1.69005283571427     -3.11722036461468
  F   -11.08063485232877      0.65966987537661     -3.18529063175110
  C   -10.86894733684806      2.49350918159466     -1.52999997866416
  O   -12.06682141462474      2.70770028425611     -1.77151685592747
  O   -10.05205357819911      3.03653275686808     -0.76799683767680
