# Supplementary material for: Hybrid Cluster-Continuum Method for Single-Ion Solvation Free Energy in Acetonitrile Solvent
Source: J Phys Chem A. 2024 Jul 25;128(31):6440–9. doi: 10.1021/acs.jpca.4c03593 (PMC11317976; doi:10.1021/acs.jpca.4c03593)
Supplement: Supplementary file 2 — jp4c03593_si_002.zip [file jp4c03593_si_002.zip › XYZ/ACN.xyz]

6
Coordinates from ORCA-job geom
  C   -2.70877429250568      5.83532405628736     -4.14444632748779
  C   -2.15748655771285      4.56943003642211     -3.67199966940078
  N   -1.72041387787772      3.56508102004456     -3.29718213396224
  H   -2.00595762074310      6.32176616799459     -4.83729191173679
  H   -2.89214889593858      6.51086663077403     -3.29552702298490
  H   -3.65992875522208      5.66309208847733     -4.67004293442748
