# Supplementary material for: Hybrid Cluster-Continuum Method for Single-Ion Solvation Free Energy in Acetonitrile Solvent
Source: J Phys Chem A. 2024 Jul 25;128(31):6440–9. doi: 10.1021/acs.jpca.4c03593 (PMC11317976; doi:10.1021/acs.jpca.4c03593)
Supplement: Supplementary file 2 — jp4c03593_si_002.zip [file jp4c03593_si_002.zip › XYZ/B14.xyz]

6
Coordinates from ORCA-job geom
  H   -4.27189121497105      1.76029066896908      0.44165251444743
  C   -3.47336733175196      1.10404473370288      0.06675635837923
  H   -3.37038777425687      0.25544703012569      0.76884572904632
  H   -3.78833651586659      0.71108885936835     -0.91813406615829
  O   -2.29670631830203      1.88293938261273     -0.01438914073960
  H   -1.57203084485150      1.33953932522126     -0.34474139497510
