# Supplementary material for: Hybrid Cluster-Continuum Method for Single-Ion Solvation Free Energy in Acetonitrile Solvent
Source: J Phys Chem A. 2024 Jul 25;128(31):6440–9. doi: 10.1021/acs.jpca.4c03593 (PMC11317976; doi:10.1021/acs.jpca.4c03593)
Supplement: Supplementary file 2 — jp4c03593_si_002.zip [file jp4c03593_si_002.zip › XYZ/B14-acn.xyz]

12
Coordinates from ORCA-job geom
  H   -4.13616944618442      1.86494698631967      0.09281652194495
  C   -3.38239761656680      1.06396123244866      0.04297679635521
  H   -3.56746150032093      0.37380311754167      0.88991695042671
  H   -3.54871533435477      0.50280506720695     -0.89787240827457
  O   -2.11094763373167      1.66204875115565      0.09956626762350
  H   -1.43296166583869      0.96934630782824      0.04252313467038
  C   1.83512546361453     -2.30817663108170     -0.05106201841664
  C   0.76071216829797     -1.32333852983757     -0.03312873044249
  N   -0.09069531895481     -0.54128352871103     -0.01872192919951
  H   2.12944234743796     -2.56493491381478      0.97754201445123
  H   2.71020525042246     -1.90233831772715     -0.58025617443354
  H   1.50174328617917     -3.22248954132859     -0.56430042470523
