# Supplementary material for: Hybrid Cluster-Continuum Method for Single-Ion Solvation Free Energy in Acetonitrile Solvent
Source: J Phys Chem A. 2024 Jul 25;128(31):6440–9. doi: 10.1021/acs.jpca.4c03593 (PMC11317976; doi:10.1021/acs.jpca.4c03593)
Supplement: Supplementary file 2 — jp4c03593_si_002.zip [file jp4c03593_si_002.zip › XYZ/B16.xyz]

10
Coordinates from ORCA-job geom
  H   1.81468583798442      0.08091667248293      1.27182748525804
  C   1.25512280955446      0.06418871002663      0.32776933839239
  H   1.48362242022946      0.97170702742553     -0.25575583675288
  H   1.58094207500588     -0.79506447383361     -0.28206778020741
  C   -0.23378011620707     -0.02167353363616      0.59933758212153
  O   -0.67420334167866     -0.06185825337693      1.72874837963846
  C   -1.14418633588120     -0.05418585036116     -0.61233265593363
  H   -0.99255710612052      0.84967894068618     -1.22585445811288
  H   -0.89531746023513     -0.91707869233277     -1.25250991431310
  H   -2.19432878265166     -0.11664054708063     -0.29915214009052
