# Supplementary material for: Hybrid Cluster-Continuum Method for Single-Ion Solvation Free Energy in Acetonitrile Solvent
Source: J Phys Chem A. 2024 Jul 25;128(31):6440–9. doi: 10.1021/acs.jpca.4c03593 (PMC11317976; doi:10.1021/acs.jpca.4c03593)
Supplement: Supplementary file 2 — jp4c03593_si_002.zip [file jp4c03593_si_002.zip › XYZ/B16-acn.xyz]

16
Coordinates from ORCA-job geom
  H   1.78446122418532      0.13885923655399      1.31998298658275
  C   1.24172483968841     -0.01344254052392      0.37838068618811
  H   1.54459027027961      0.75272010700817     -0.35462948328608
  H   1.51501292435012     -0.99135304183064     -0.05204246099436
  C   -0.25223399900872      0.04801449265237      0.61211549724693
  O   -0.71638379230727      0.22931929085070      1.72130251262564
  C   -1.14103342078441     -0.13288876358054     -0.59953567414667
  H   -0.90661807840280      0.62921771823888     -1.36129753878509
  H   -0.94933097770918     -1.11492966365937     -1.06330780154295
  H   -2.19842175324330     -0.06024129029746     -0.31473555514584
  C   -1.46785844921500     -1.63331887975734      4.34816661746848
  C   -1.05037943666214     -2.89330855677196      3.74290855277426
  N   -0.71623669595512     -3.88826143340614      3.25265407998956
  H   -2.53280770753737     -1.68038523873717      4.62052841824279
  H   -1.31337776273179     -0.81159301501113      3.63196414511611
  H   -0.87895718494630     -1.43596842172839      5.25623501766629
