# Supplementary material for: Hybrid Cluster-Continuum Method for Single-Ion Solvation Free Energy in Acetonitrile Solvent
Source: J Phys Chem A. 2024 Jul 25;128(31):6440–9. doi: 10.1021/acs.jpca.4c03593 (PMC11317976; doi:10.1021/acs.jpca.4c03593)
Supplement: Supplementary file 2 — jp4c03593_si_002.zip [file jp4c03593_si_002.zip › XYZ/BH1.xyz]

7
Coordinates from ORCA-job geom
  C   0.48103030562520     -0.01189398482458      0.00266704929243
  C   -0.95642010076520      0.02682018382075     -0.00710966497902
  N   -2.10346226226040      0.05594083686284     -0.01369983118411
  H   0.84247133311793      0.22352714249709      1.01879615770240
  H   0.86849289403157      0.73311320160780     -0.71382981059578
  H   0.81741321700315     -1.02188159433844     -0.28951469264126
  H   -3.12144999850257      0.08205690900358     -0.02053346326438
