# Supplementary material for: Hybrid Cluster-Continuum Method for Single-Ion Solvation Free Energy in Acetonitrile Solvent
Source: J Phys Chem A. 2024 Jul 25;128(31):6440–9. doi: 10.1021/acs.jpca.4c03593 (PMC11317976; doi:10.1021/acs.jpca.4c03593)
Supplement: Supplementary file 2 — jp4c03593_si_002.zip [file jp4c03593_si_002.zip › XYZ/BH10.xyz]

21
Coordinates from ORCA-job geom
  H   3.38179751424932      0.03337273486099     -1.13275808298927
  C   2.29915282643089      0.06766778679292     -0.99485354603000
  C   1.76275427661287      0.12213309760655      0.29570583253855
  H   2.42319703094544      0.13039402051323      1.16514083861544
  C   0.37962347988810      0.16615153150576      0.48519723748564
  H   -0.02725594383161      0.20857298428667      1.49780641205330
  C   -0.44652058431604      0.15410815519764     -0.63911566863102
  N   -1.92622771097870      0.20144395367950     -0.48011189730646
  C   0.06882226377494      0.10074448547742     -1.93327563609801
  H   -0.59336178853210      0.09298579879982     -2.80485618964806
  C   1.45497271731758      0.05712161673070     -2.10756737573685
  H   1.87046178060167      0.01480829424875     -3.11625569858005
  C   -2.48315107166780     -0.99993215408547      0.23559707692252
  H   -2.12987251942288     -0.99026625679760      1.27324239460574
  H   -2.12833155120814     -1.90513682008063     -0.27187323296583
  H   -3.57970262611305     -0.94844036639486      0.21237338373385
  C   -2.41358338990885      1.49564052266712      0.11435071421273
  H   -2.01503503416997      2.32583192831753     -0.48131303215445
  H   -2.05231050724887      1.57010223220170      1.14673797956545
  H   -3.51149856394184      1.50153471345616      0.09891769777083
  H   -2.29951059848094      0.16514174101609     -1.43623920736404
