# Supplementary material for: Hybrid Cluster-Continuum Method for Single-Ion Solvation Free Energy in Acetonitrile Solvent
Source: J Phys Chem A. 2024 Jul 25;128(31):6440–9. doi: 10.1021/acs.jpca.4c03593 (PMC11317976; doi:10.1021/acs.jpca.4c03593)
Supplement: Supplementary file 2 — jp4c03593_si_002.zip [file jp4c03593_si_002.zip › XYZ/BH10-acn.xyz]

27
Coordinates from ORCA-job geom
  H   3.41965147460571     -0.04715031273040     -0.66973082390531
  C   2.33371080582223      0.06108013499832     -0.63444732206730
  C   1.74014385201325      0.85346265422242      0.34783588445340
  H   2.35725428735905      1.37476812055065      1.08257219763257
  C   0.34923033419599      0.99105391739012      0.40653788090513
  H   -0.08134949466072      1.61521038651916      1.18746787449985
  C   -0.44268175804431      0.32927861042727     -0.53349802693957
  N   -1.92693512984348      0.49430386127093     -0.54493255484377
  C   0.14380677426064     -0.45442074638605     -1.53379174568367
  H   -0.46469523628380     -0.96191016296407     -2.28406295745263
  C   1.53204181507877     -0.59209488118575     -1.57429467739216
  H   1.98613409374381     -1.21555823228399     -2.34724365303529
  C   -2.82653822628129      3.88392495635564     -4.65787558182087
  C   -2.63545111101980      2.96788956610559     -3.54447108116580
  N   -2.48169746966976      2.23712292695444     -2.66181102962396
  H   -3.78138703594331      4.41897115040963     -4.54402946237030
  H   -2.83974665153014      3.32243647715044     -5.60430418447275
  H   -2.00505803734666      4.61571891137115     -4.68565539460832
  C   -2.68971879619436     -0.77821267601586     -0.84565126180111
  H   -2.01587025248449     -1.63941547421711     -0.80681202356841
  H   -3.13945159820167     -0.69670451495255     -1.84338488465184
  H   -3.48309917906303     -0.90826621359109     -0.10129316869858
  C   -2.49752249673200      1.19029963644716      0.64778908682024
  H   -2.06619609916554      2.19335432781597      0.73316837084351
  H   -2.28998359281678      0.60518358773194      1.55304451357340
  H   -3.58041708938461      1.28089441974039      0.49900490969269
  H   -2.12168581811408      1.14439767814818     -1.35450468597374
