# Supplementary material for: Hybrid Cluster-Continuum Method for Single-Ion Solvation Free Energy in Acetonitrile Solvent
Source: J Phys Chem A. 2024 Jul 25;128(31):6440–9. doi: 10.1021/acs.jpca.4c03593 (PMC11317976; doi:10.1021/acs.jpca.4c03593)
Supplement: Supplementary file 2 — jp4c03593_si_002.zip [file jp4c03593_si_002.zip › XYZ/BH11.xyz]

18
Coordinates from ORCA-job geom
  C   -6.76482279674891      0.65030100345006     -0.39738234584142
  C   -5.91711521121817      1.54197480057828     -1.29617473927693
  C   -6.40695876019105     -0.83149667317067     -0.56499255528945
  H   -7.83478329661307      0.81546168322645     -0.61958642264543
  H   -6.61498410645817      0.98128571633286      0.64178467729746
  C   -6.50298407719458     -1.25914698498149     -2.03469616710403
  H   -5.38367067723073     -1.01163192027352     -0.19161775878239
  H   -7.07556654643656     -1.45095668650536      0.05053681930529
  N   -6.02863372610549      1.08398076123828     -2.73836179493491
  H   -4.84775321600242      1.48477916368330     -1.04203210842019
  H   -6.22636765287755      2.59665211169881     -1.26733522243769
  C   -5.65533097853180     -0.37278653551832     -2.93892953404986
  H   -7.55407931762559     -1.23351724031705     -2.37540661576599
  H   -6.16479195507244     -2.29795797267221     -2.17022766746802
  H   -5.79064198119187     -0.59711682888197     -4.00676128249665
  H   -4.58352214006001     -0.44654886133608     -2.69982990943782
  H   -6.99520656344676      1.23012413780352     -3.06230856993374
  H   -5.44125699699480      1.67837032564509     -3.33756880271825
