# Supplementary material for: Hybrid Cluster-Continuum Method for Single-Ion Solvation Free Energy in Acetonitrile Solvent
Source: J Phys Chem A. 2024 Jul 25;128(31):6440–9. doi: 10.1021/acs.jpca.4c03593 (PMC11317976; doi:10.1021/acs.jpca.4c03593)
Supplement: Supplementary file 2 — jp4c03593_si_002.zip [file jp4c03593_si_002.zip › XYZ/BH11-acn.xyz]

24
Coordinates from ORCA-job geom
  C   -6.95223653101066     -0.83781018921260     -1.93998508849484
  C   -6.42919764741774      0.14926999894145     -2.97798929356987
  C   -6.86960724677963     -0.26175083366747     -0.52079708355910
  H   -6.37401169541201     -1.77776932269587     -2.00340584860494
  H   -7.98902432097330     -1.09782347016737     -2.20324097266848
  C   -5.44500190155252      0.20791793836042     -0.20023138542277
  H   -7.56875816929669      0.58781759136494     -0.42521472543823
  H   -7.19269303311764     -1.01554582230959      0.21257021443369
  N   -5.03747570834915      0.60393425232362     -2.62824398640345
  H   -7.04703332851887      1.05954176089618     -3.02196510533019
  H   -6.38765290396180     -0.28124004491016     -3.98897434586365
  C   -4.92966365904953      1.19035025961051     -1.24627486717115
  H   -4.76181677513209     -0.65938917450049     -0.14233153133494
  H   -5.40047020328861      0.69796534249312      0.78448506732919
  H   -3.87633924539189      1.46374233555133     -1.08890876148741
  H   -5.52295928138546      2.11760408407154     -1.26024877033918
  C   -3.27842962456570      4.25780414943955     -6.23682245348919
  C   -3.77601190060381      3.29046848373340     -5.27140750562828
  N   -4.17392771522942      2.52203321341746     -4.50422005971283
  H   -3.17375221230462      3.78177386367140     -7.22342923210770
  H   -2.29702802519293      4.63769587018815     -5.91471357073458
  H   -3.98152696535764      5.10070888735631     -6.31725168528377
  H   -4.39586943082564     -0.19554932003346     -2.70411072998010
  H   -4.70867247531935      1.31251014610952     -3.33775827916755
