# Supplementary material for: Hybrid Cluster-Continuum Method for Single-Ion Solvation Free Energy in Acetonitrile Solvent
Source: J Phys Chem A. 2024 Jul 25;128(31):6440–9. doi: 10.1021/acs.jpca.4c03593 (PMC11317976; doi:10.1021/acs.jpca.4c03593)
Supplement: Supplementary file 2 — jp4c03593_si_002.zip [file jp4c03593_si_002.zip › XYZ/BH12.xyz]

12
Coordinates from ORCA-job geom
  H   -13.19267719622998      0.31275472882471      1.58303499982441
  C   -12.72925968548989      0.00091778668450      0.64580477916058
  C   -13.47381624266360     -0.60807401077803     -0.37198890709090
  H   -14.54446113243931     -0.78089102236582     -0.23666182955009
  C   -12.84768931231322     -0.99565751958556     -1.56312122251886
  H   -13.40475971518976     -1.47164945811939     -2.37151751478219
  C   -11.48889865655375     -0.76703960775939     -1.71313446569269
  H   -10.92295817908573     -1.03733129777442     -2.60643937745565
  N   -10.80265473906245     -0.17708492619686     -0.70973123106193
  H   -9.80180236956715     -0.01580532752300     -0.83612760195011
  C   -11.37285030100589      0.21025935076866      0.45246169172194
  H   -10.71937923769248      0.67689841971860      1.19174740124929
