# Supplementary material for: Hybrid Cluster-Continuum Method for Single-Ion Solvation Free Energy in Acetonitrile Solvent
Source: J Phys Chem A. 2024 Jul 25;128(31):6440–9. doi: 10.1021/acs.jpca.4c03593 (PMC11317976; doi:10.1021/acs.jpca.4c03593)
Supplement: Supplementary file 2 — jp4c03593_si_002.zip [file jp4c03593_si_002.zip › XYZ/BH12-acn.xyz]

18
Coordinates from ORCA-job geom, MAX gradient   0.0002978286
  H    -12.299991   -1.516935    2.047472
  C    -11.840913   -1.532764    1.058113
  C    -12.136976   -2.539378    0.132045
  H    -12.841685   -3.332576    0.392859
  C    -11.529452   -2.527889   -1.128697
  H    -11.741917   -3.299608   -1.869745
  C    -10.637920   -1.508559   -1.432299
  H    -10.119792   -1.424775   -2.389378
  N    -10.372907   -0.554770   -0.519867
  H     -9.687718    0.209540   -0.768303
  C    -10.941903   -0.538094    0.700087
  H    -10.654570    0.282028    1.360505
  C     -6.833657    3.319485   -1.752578
  C     -7.793447    2.278876   -1.420386
  N     -8.556918    1.451536   -1.156671
  H     -6.620196    3.929010   -0.861577
  H     -7.243015    3.967829   -2.541616
  H     -5.897463    2.864721   -2.110124
