# Supplementary material for: Hybrid Cluster-Continuum Method for Single-Ion Solvation Free Energy in Acetonitrile Solvent
Source: J Phys Chem A. 2024 Jul 25;128(31):6440–9. doi: 10.1021/acs.jpca.4c03593 (PMC11317976; doi:10.1021/acs.jpca.4c03593)
Supplement: Supplementary file 2 — jp4c03593_si_002.zip [file jp4c03593_si_002.zip › XYZ/BH13.xyz]

7
Coordinates from ORCA-job geom
  N   -5.98555788715652     -1.77273911733664      1.07472743208786
  N   -5.22729987500359     -0.91713864040911      0.21508931176950
  H   -5.67098927692639     -1.65601042538456      2.04056825254790
  H   -5.87287984035380     -2.74493252883762      0.77886018626272
  H   -5.39224040465544      0.06525090597686      0.48868385818253
  H   -5.58994780750454     -1.00270880808635     -0.74841381995297
  H   -4.20119490839972     -1.07107138592258      0.18405477910247
