# Supplementary material for: Hybrid Cluster-Continuum Method for Single-Ion Solvation Free Energy in Acetonitrile Solvent
Source: J Phys Chem A. 2024 Jul 25;128(31):6440–9. doi: 10.1021/acs.jpca.4c03593 (PMC11317976; doi:10.1021/acs.jpca.4c03593)
Supplement: Supplementary file 2 — jp4c03593_si_002.zip [file jp4c03593_si_002.zip › XYZ/BH13-acn.xyz]

13
Coordinates from ORCA-job geom
  N   -5.79500500638586     -1.69338847235198      1.18517334687260
  N   -5.20379755055377     -0.75577453447693      0.27123711827328
  H   -5.34666060443601     -1.58266244342941      2.09721387219539
  H   -5.61405304986989     -2.63979204217679      0.84482409996120
  H   -5.56801617649687      0.18295236717734      0.48571328502681
  H   -5.52774187190219     -0.96931466365630     -0.68135762042752
  H   -4.12659567262171     -0.72485571129857      0.27963359193642
  C   0.12434566515424     -0.57786787046022      0.63842552804411
  C   -1.32271287061170     -0.64999078332628      0.52944569030518
  N   -2.47419703038250     -0.70879403533526      0.44127909518699
  H   0.41934931494223     -0.58388179045012      1.69887122429305
  H   0.48730201632976      0.34921377711840      0.16891429178205
  H   0.58001283683445     -1.44196379733379      0.13120647655038
