# Supplementary material for: Hybrid Cluster-Continuum Method for Single-Ion Solvation Free Energy in Acetonitrile Solvent
Source: J Phys Chem A. 2024 Jul 25;128(31):6440–9. doi: 10.1021/acs.jpca.4c03593 (PMC11317976; doi:10.1021/acs.jpca.4c03593)
Supplement: Supplementary file 2 — jp4c03593_si_002.zip [file jp4c03593_si_002.zip › XYZ/BH14.xyz]

7
Coordinates from ORCA-job geom
  C   -8.14389854198787      1.26268980288977      0.00957744197271
  O   -6.65446733150968      1.03555248429113     -0.03671413853536
  H   -8.35375714707624      2.26191561531350     -0.39020417928582
  H   -8.41190861845515      1.15481269260495      1.06612333259526
  H   -8.57017561421337      0.45638826352899     -0.59696170777041
  H   -6.10689646375661      1.59008575794063      0.55677339794636
  H   -6.24771398898905      0.96866235527469     -0.92531123710777
