# Supplementary material for: Hybrid Cluster-Continuum Method for Single-Ion Solvation Free Energy in Acetonitrile Solvent
Source: J Phys Chem A. 2024 Jul 25;128(31):6440–9. doi: 10.1021/acs.jpca.4c03593 (PMC11317976; doi:10.1021/acs.jpca.4c03593)
Supplement: Supplementary file 2 — jp4c03593_si_002.zip [file jp4c03593_si_002.zip › XYZ/BH14-acn.xyz]

13
Coordinates from ORCA-job geom
  C   -8.34651666761753      0.58284679548053     -0.54249399003349
  O   -6.94282443368064      0.58791652167907     -0.14871556339630
  H   -8.51243528467101      1.29753797194784     -1.35990765452514
  H   -8.94960238641735      0.83519934336549      0.33817081875731
  H   -8.57116510699828     -0.43989762558885     -0.86613069774866
  H   -6.64640143818811      1.42646584556915      0.24017345400416
  H   -6.14232465176177      0.00711024044747     -0.78154783954777
  C   -3.45445533867798     -2.04085134155829     -2.70764686186370
  C   -4.46266991288525     -1.27658256344129     -2.00316278840809
  N   -5.26364281368784     -0.66975221969840     -1.44066581935878
  H   -3.30448448442157     -3.00718957924002     -2.20097070898130
  H   -2.50579323184895     -1.48143249559181     -2.71494435522567
  H   -3.78190424914351     -2.21820089337082     -3.74407799367256
