# Supplementary material for: Hybrid Cluster-Continuum Method for Single-Ion Solvation Free Energy in Acetonitrile Solvent
Source: J Phys Chem A. 2024 Jul 25;128(31):6440–9. doi: 10.1021/acs.jpca.4c03593 (PMC11317976; doi:10.1021/acs.jpca.4c03593)
Supplement: Supplementary file 2 — jp4c03593_si_002.zip [file jp4c03593_si_002.zip › XYZ/BH15.xyz]

16
Coordinates from ORCA-job geom
  C   -9.03510160945949      2.39346153222428     -0.02629842748424
  C   -7.55104728785677      2.19568529038894      0.12325030904600
  H   -7.21291649970896      2.35828348807659      1.15962556651442
  H   -6.98202307029219      2.84203966654165     -0.56070396766718
  H   -7.32188094662296      1.14838029453843     -0.12917152500849
  O   -9.37007030538726      3.82902360141353      0.29033811245768
  H   -9.63951112902192      1.77827594073493      0.65643061137389
  H   -9.38976155768576      2.27605129371397     -1.05804762122517
  C   -10.79857629881088      4.30107524285482      0.19276483751773
  C   -10.85105620985365      5.76675274570933      0.52884349387531
  H   -11.38093229482315      3.66449910379530      0.87510619729073
  H   -11.06331018689169      4.08230682202110     -0.84939804918987
  H   -10.54268209834624      5.96563418924715      1.56814698426188
  H   -11.89721737129829      6.09813721700151      0.43481463682055
  H   -10.24141375123624      6.36639894095519     -0.16256590178435
  H   -8.93448938270445      4.13846463078325      1.10872474320110
