# Supplementary material for: Hybrid Cluster-Continuum Method for Single-Ion Solvation Free Energy in Acetonitrile Solvent
Source: J Phys Chem A. 2024 Jul 25;128(31):6440–9. doi: 10.1021/acs.jpca.4c03593 (PMC11317976; doi:10.1021/acs.jpca.4c03593)
Supplement: Supplementary file 2 — jp4c03593_si_002.zip [file jp4c03593_si_002.zip › XYZ/BH15-acn.xyz]

22
Coordinates from ORCA-job geom
  C   -9.24425912765914      2.47794455820706      0.25583457668260
  C   -8.14623951535366      1.75996853222333      1.00215571357929
  H   -8.19083575550434      1.94541181846748      2.08512408240945
  H   -7.15077960462101      2.03626537420737      0.62355083987875
  H   -8.27740319594412      0.67873466396219      0.84396160933252
  O   -9.03497041906264      3.94075541521397      0.31312133280056
  H   -10.24245284597784      2.27695122070223      0.67443130188146
  H   -9.24301463122280      2.23773761737919     -0.81627933571214
  C   -10.14303093588132      4.80639066813718     -0.14215907816969
  C   -9.60269444826176      6.15092780671274     -0.56527707962228
  H   -10.86558471022758      4.86958855280146      0.68651130355164
  H   -10.60228538042293      4.26212224831859     -0.97796748872790
  H   -9.15919690544506      6.70150106105298      0.27761228812281
  H   -10.43598132611451      6.75407246833065     -0.95745026212596
  H   -8.85237820654729      6.04535059702569     -1.36229122565429
  C   -6.49644674363050      5.82063376841581      4.40670776271617
  C   -7.24039048715758      5.28557897179631      3.27996442158364
  N   -7.83219205418935      4.86298892094049      2.38334393597331
  H   -6.94508594350584      6.77271718434400      4.72927490891376
  H   -5.45004116104518      5.99466127788657      4.11262111678683
  H   -6.52361799968979      5.10665189399215      5.24406629418612
  H   -8.55498860253544      4.29940537988237      1.17910298161327
