# Supplementary material for: Hybrid Cluster-Continuum Method for Single-Ion Solvation Free Energy in Acetonitrile Solvent
Source: J Phys Chem A. 2024 Jul 25;128(31):6440–9. doi: 10.1021/acs.jpca.4c03593 (PMC11317976; doi:10.1021/acs.jpca.4c03593)
Supplement: Supplementary file 2 — jp4c03593_si_002.zip [file jp4c03593_si_002.zip › XYZ/BH16.xyz]

11
Coordinates from ORCA-job geom
  C   -7.58853351379837      0.10316925573427     -0.02943284972768
  C   -6.23472747048908      0.68067755785234      0.05288110190325
  H   -7.78449239413689     -0.12641231518846     -1.09603703376621
  H   -8.37611441678859      0.77329476962151      0.34425036311731
  H   -7.62148307856585     -0.86679125870668      0.49393410697803
  C   -5.01609410662002     -0.12113656187230     -0.12946750312117
  H   -4.81571911094187     -0.61484230178646      0.84480191952100
  H   -4.14816829574084      0.50287541014183     -0.38105588002421
  H   -5.17427505127693     -0.92941289110677     -0.85897049495624
  O   -6.05525745101040      1.92119209303632      0.29250459617783
  H   -6.87277511063110      2.43664624227439      0.44866167389808
