# Supplementary material for: Hybrid Cluster-Continuum Method for Single-Ion Solvation Free Energy in Acetonitrile Solvent
Source: J Phys Chem A. 2024 Jul 25;128(31):6440–9. doi: 10.1021/acs.jpca.4c03593 (PMC11317976; doi:10.1021/acs.jpca.4c03593)
Supplement: Supplementary file 2 — jp4c03593_si_002.zip [file jp4c03593_si_002.zip › XYZ/BH16-acn.xyz]

17
Coordinates from ORCA-job geom
  C   -7.28307377432910      1.26386864421424      0.07478045889472
  C   -5.81582274149131      1.03597201710395      0.15168726801139
  H   -7.60821416419082      1.06983939213272     -0.96330890493612
  H   -7.57501729666657      2.28094077491786      0.36360876840394
  H   -7.80710500406092      0.52310332982470      0.70028329719549
  C   -5.24605396022448     -0.31381636761376     -0.06918200910964
  H   -5.69320756563551     -1.02283133588703      0.64866761516883
  H   -4.15368828778184     -0.30964771248933      0.02665336515102
  H   -5.54025680611880     -0.67165477981719     -1.07158969994800
  O   -5.01097023518647      1.96949374170836      0.38940416657118
  H   -5.38579049753038      2.95182912279283      0.56340345350170
  C   -6.12911287486432      6.88447718184250      1.35897790505096
  C   -5.92913066140593      5.47179189437886      1.09075017279213
  N   -5.76447387222696      4.34873633808816      0.88141235694995
  H   -5.16850683721597      7.34657551253537      1.63432717605789
  H   -6.84155432152200      7.00933656705763      2.18878151049313
  H   -6.52585109954783      7.38197567920977      0.46077309975143
