# Supplementary material for: Hybrid Cluster-Continuum Method for Single-Ion Solvation Free Energy in Acetonitrile Solvent
Source: J Phys Chem A. 2024 Jul 25;128(31):6440–9. doi: 10.1021/acs.jpca.4c03593 (PMC11317976; doi:10.1021/acs.jpca.4c03593)
Supplement: Supplementary file 2 — jp4c03593_si_002.zip [file jp4c03593_si_002.zip › XYZ/BH17.xyz]

18
Coordinates from ORCA-job geom
  C   -0.19661610174151      1.15910661104825     -0.07274483838866
  C   1.18512713557715      1.06311263032063     -0.04756357606814
  C   1.79433211538902     -0.19712662860233      0.07030974177580
  C   1.02017291129997     -1.36128143018342      0.16174698893966
  C   -0.36497489016254     -1.27400378903674      0.13512973233304
  C   -1.00144568949385     -0.00961094199983      0.01870077141324
  C   -2.43603531763491      0.06217488904247     -0.00310244574816
  O   -3.06733828582008      1.18924509187157     -0.08257015990671
  H   1.79753997222292      1.96372584565321     -0.12001929162161
  H   2.88468960013128     -0.26869447940428      0.09003365845782
  H   1.50350962074538     -2.33569220642854      0.25334672662015
  H   -0.95784851147207     -2.18640463520475      0.20731718994899
  H   -0.63460782383283      2.15777725920631     -0.16917061959078
  C   -3.33909101396211     -1.11465819751898      0.06572278585690
  H   -3.11185646233877     -1.82078872426692     -0.74891064267160
  H   -4.38568744280900     -0.79481454185543     -0.00350375237981
  H   -3.18416745701360     -1.65359685313377      1.01537015954981
  H   -2.49111235908443      1.97400010049256     -0.12497242851993
