# Supplementary material for: Hybrid Cluster-Continuum Method for Single-Ion Solvation Free Energy in Acetonitrile Solvent
Source: J Phys Chem A. 2024 Jul 25;128(31):6440–9. doi: 10.1021/acs.jpca.4c03593 (PMC11317976; doi:10.1021/acs.jpca.4c03593)
Supplement: Supplementary file 2 — jp4c03593_si_002.zip [file jp4c03593_si_002.zip › XYZ/BH17-acn.xyz]

24
Coordinates from ORCA-job geom
  C   -0.82336488190021      0.91897233261306      0.09629424357269
  C   0.47415552947346      0.45731712196184      0.26269580841898
  C   0.75675946424445     -0.90975392158927      0.12812216414510
  C   -0.26438369985962     -1.81688693945295     -0.17540152527873
  C   -1.56670281495029     -1.36330395441466     -0.34587632821082
  C   -1.87505394404908      0.01581658252369     -0.21325108356545
  C   -3.23511458343208      0.48038516418754     -0.38636035820736
  O   -3.58726869023286      1.70268186356827     -0.25520034721833
  H   1.27522475214912      1.16003319423895      0.49961105188472
  H   1.78043323172844     -1.26816665030338      0.26140074318102
  H   -0.04195796382288     -2.88053960441765     -0.27868969202763
  H   -2.34491264814525     -2.08784824700585     -0.58039085833889
  H   -1.01691849262850      1.98554129594984      0.20599057442768
  C   -4.38710972250860     -0.40030816408459     -0.73398233032075
  H   -4.13982461014418     -1.45657106714351     -0.85535802046779
  H   -4.84028502811947     -0.01968755478492     -1.66440802781820
  H   -5.15581258134181     -0.28844492283356      0.04858378922517
  H   -2.94457552873617      2.46801989795472     -0.03690246983195
  C   -1.88854130401671      6.50452664183237      0.46388110575410
  C   -2.14394214362521      5.08057982167758      0.32415544769913
  N   -2.34441002900616      3.94991476764868      0.19699061930837
  H   -0.98032700910139      6.77702400287572     -0.09471785878650
  H   -1.75063152855349      6.75890261902694      1.52567435502329
  H   -2.74155577342122      7.07435571997090      0.06496899743213
