# Supplementary material for: Hybrid Cluster-Continuum Method for Single-Ion Solvation Free Energy in Acetonitrile Solvent
Source: J Phys Chem A. 2024 Jul 25;128(31):6440–9. doi: 10.1021/acs.jpca.4c03593 (PMC11317976; doi:10.1021/acs.jpca.4c03593)
Supplement: Supplementary file 2 — jp4c03593_si_002.zip [file jp4c03593_si_002.zip › XYZ/BH18.xyz]

14
Coordinates from ORCA-job geom
  H   -0.50656676074395     -1.84119489723880     -0.53862603136780
  C   -1.36402321794026     -1.20259547618116     -0.31751001323373
  C   -2.63350241457838     -1.75880249352183     -0.13349221900941
  H   -2.76648224492437     -2.83962189842444     -0.21025261398944
  C   -3.73471961214177     -0.94400601436608      0.14617477476188
  H   -4.72530146471613     -1.38088895251406      0.28684935560300
  C   -3.58146278168977      0.44414101649837      0.24708353448861
  H   -4.43640884445455      1.09257030869000      0.45587167803369
  C   -2.30171681136816      0.93128517637028      0.06167744622336
  C   -1.17639586568924      0.18177654030483     -0.22319852976173
  H   -0.19060147395180      0.62920520224643     -0.37472103215689
  O   -2.12802521702596      2.40967778166104      0.12461438062703
  H   -2.80143843803692      2.88970258359816      0.64927532291195
  H   -1.22441485273872      2.71697112287725      0.34446394686948
