# Supplementary material for: Hybrid Cluster-Continuum Method for Single-Ion Solvation Free Energy in Acetonitrile Solvent
Source: J Phys Chem A. 2024 Jul 25;128(31):6440–9. doi: 10.1021/acs.jpca.4c03593 (PMC11317976; doi:10.1021/acs.jpca.4c03593)
Supplement: Supplementary file 2 — jp4c03593_si_002.zip [file jp4c03593_si_002.zip › XYZ/BH18-acn.xyz]

20
Coordinates from ORCA-job geom
  H   -0.22944909508088     -1.43724764272658     -0.39167297835450
  C   -1.15568732983997     -0.88563977367228     -0.21794802635814
  C   -2.31548062672741     -1.56302422791758      0.16761337142930
  H   -2.29704651446921     -2.64666234293422      0.29779963668615
  C   -3.49968541250047     -0.85349061784878      0.38290877095458
  H   -4.41032575240584     -1.37744135201012      0.68025803175301
  C   -3.53156120323507      0.53420827522405      0.21678441565218
  H   -4.45775720009609      1.09312185823336      0.37948757324643
  C   -2.36061380629993      1.17870138995820     -0.16306440174683
  C   -1.16821482638101      0.50180909339287     -0.39052711245903
  H   -0.26786674819195      1.03270784600861     -0.70600911398612
  O   -2.37533132739163      2.58684873174104     -0.35462816901791
  H   -3.20300617063018      2.99272945183681     -0.05112710501223
  H   -1.35129868831705      3.30252627738256     -0.30805994778975
  C   1.68021641578366      5.62115424719012     -0.22759752725726
  C   0.53402468723270      4.73767176385091     -0.25305896701654
  N   -0.37740559691240      4.03601983872896     -0.27125052009914
  H   1.61817305423763      6.27863700201932      0.65400299096665
  H   1.69186135821670      6.23387476697117     -1.14297146232820
  H   2.60382478300850      5.02320541457135     -0.17491945926263
