# Supplementary material for: Hybrid Cluster-Continuum Method for Single-Ion Solvation Free Energy in Acetonitrile Solvent
Source: J Phys Chem A. 2024 Jul 25;128(31):6440–9. doi: 10.1021/acs.jpca.4c03593 (PMC11317976; doi:10.1021/acs.jpca.4c03593)
Supplement: Supplementary file 2 — jp4c03593_si_002.zip [file jp4c03593_si_002.zip › XYZ/BH19.xyz]

9
Coordinates from ORCA-job geom
  C   -2.20480500928814      0.97419375455990      0.02366057135941
  C   -2.00559825464607      2.43690945230163      0.08503363386166
  O   -0.82155176214246      2.90318227699344      0.01612085295854
  O   -2.95854120722142      3.29193400208327      0.20390455453679
  H   -3.85813269577239      2.91520763479795      0.25507556396060
  H   -0.76489410693408      3.88222061026766      0.06208355557663
  H   -1.24101148177029      0.45892509990218     -0.06680644662094
  H   -2.84465596910117      0.72869650762068     -0.84257416304526
  H   -2.72917951312398      0.63594066147330      0.93480187741257
