# Supplementary material for: Hybrid Cluster-Continuum Method for Single-Ion Solvation Free Energy in Acetonitrile Solvent
Source: J Phys Chem A. 2024 Jul 25;128(31):6440–9. doi: 10.1021/acs.jpca.4c03593 (PMC11317976; doi:10.1021/acs.jpca.4c03593)
Supplement: Supplementary file 2 — jp4c03593_si_002.zip [file jp4c03593_si_002.zip › XYZ/BH19-acn.xyz]

15
Coordinates from ORCA-job geom
  C   -2.19890985475218      1.13287861421678      0.01282758364991
  C   -2.08957032016796      2.61631011133094      0.06228933435475
  C   -0.11133077291670      8.19115172274242      0.17595827107139
  C   -0.42475677965638      6.77498752510055      0.14041530536237
  N   -0.67085151412881      5.64960834306842      0.11151084807614
  H   0.20171446865570      8.47563742957843      1.19235385318760
  H   -0.99976849024453      8.77566371671738     -0.10844464184291
  H   0.70637076611492      8.40590430873887     -0.52927877628416
  O   -0.97682647630614      3.17619443224197      0.03423314129522
  O   -3.15317782386216      3.36938154524560      0.15467675714501
  H   -3.98866432793088      2.87168925322899      0.15071556718006
  H   -0.90206126338836      4.29254797929150      0.07386688863499
  H   -1.22246096165497      0.69048094312792     -0.21582273207977
  H   -2.94153897972129      0.82345083173204     -0.73994966518835
  H   -2.54017767004021      0.76628324363791      0.99683826543776
