# Supplementary material for: Hybrid Cluster-Continuum Method for Single-Ion Solvation Free Energy in Acetonitrile Solvent
Source: J Phys Chem A. 2024 Jul 25;128(31):6440–9. doi: 10.1021/acs.jpca.4c03593 (PMC11317976; doi:10.1021/acs.jpca.4c03593)
Supplement: Supplementary file 2 — jp4c03593_si_002.zip [file jp4c03593_si_002.zip › XYZ/BH1-acn.xyz]

13
Coordinates from ORCA-job geom
  C   0.27268619033946     -0.02753379056720      0.01335751686388
  C   -1.16920808627692      0.08590778302085     -0.06915124576731
  N   -2.31484147386804      0.17547556265154     -0.13218052875319
  H   0.60480438251568      0.23700121938798      1.02951262830550
  H   0.73839331535326      0.65641329307947     -0.71343384616159
  H   0.57425586013554     -1.06233315214416     -0.21271744466930
  H   -3.57370672627650      0.27249811229211     -0.18985044517626
  C   -7.41942715284519      0.55180817691536     -0.44879483246557
  C   -5.97849527285761      0.44567655999263     -0.34312559192832
  N   -4.83368818485109      0.36288163225927     -0.25851499083805
  H   -7.83841498717818     -0.41726243813129     -0.76210509625781
  H   -7.67808470020968      1.32028783877316     -1.19403753279811
  H   -7.84082316398071      0.83382920247026      0.52880140964612
