# Supplementary material for: Hybrid Cluster-Continuum Method for Single-Ion Solvation Free Energy in Acetonitrile Solvent
Source: J Phys Chem A. 2024 Jul 25;128(31):6440–9. doi: 10.1021/acs.jpca.4c03593 (PMC11317976; doi:10.1021/acs.jpca.4c03593)
Supplement: Supplementary file 2 — jp4c03593_si_002.zip [file jp4c03593_si_002.zip › XYZ/BH2.xyz]

5
Coordinates from ORCA-job geom
  N   -5.71520348682153      1.20681743332949     -0.04082464576596
  H   -4.68668966387165      1.28217369393240     -0.00807724519388
  H   -6.04367054565072      0.63583128370789      0.75334649664251
  H   -5.99930232250682      0.75994246341924     -0.92636035579582
  H   -6.13121175130876      2.14920756774642      0.01784841575928
