# Supplementary material for: Hybrid Cluster-Continuum Method for Single-Ion Solvation Free Energy in Acetonitrile Solvent
Source: J Phys Chem A. 2024 Jul 25;128(31):6440–9. doi: 10.1021/acs.jpca.4c03593 (PMC11317976; doi:10.1021/acs.jpca.4c03593)
Supplement: Supplementary file 2 — jp4c03593_si_002.zip [file jp4c03593_si_002.zip › XYZ/BH20.xyz]

16
Coordinates from ORCA-job geom
  H   -0.51965165598904     -1.89293677367400     -0.30139884853280
  C   -1.36091879327547     -1.20381940232230     -0.20694734776198
  C   -2.66752392785924     -1.69850203288735     -0.09806930399967
  H   -2.83986578882102     -2.77757468663989     -0.10841120527312
  C   -3.76053766679485     -0.82584975718546      0.02415525605580
  H   -4.77375554257852     -1.22272062850319      0.10800572768233
  C   -3.54838239021661      0.54446014790544      0.03762487656765
  H   -4.41903332387020      1.20114724507245      0.13361014112372
  C   -2.23106689644697      1.05545841095401     -0.07243463796494
  C   -1.13443965802258      0.16619377204984     -0.19529225458112
  H   -0.12055698152910      0.55973422236879     -0.27977355427614
  C   -1.98629467248199      2.47044289171128     -0.06199658244373
  O   -0.77642050417985      2.90898366884207     -0.16564909008242
  O   -2.89652772497101      3.38996378699928      0.04542929375504
  H   -3.80602825743478      3.05300246358860      0.12263385222265
  H   -0.71797621552872      3.88429667172043     -0.15369632249129
