# Supplementary material for: Hybrid Cluster-Continuum Method for Single-Ion Solvation Free Energy in Acetonitrile Solvent
Source: J Phys Chem A. 2024 Jul 25;128(31):6440–9. doi: 10.1021/acs.jpca.4c03593 (PMC11317976; doi:10.1021/acs.jpca.4c03593)
Supplement: Supplementary file 2 — jp4c03593_si_002.zip [file jp4c03593_si_002.zip › XYZ/BH20-acn.xyz]

22
Coordinates from ORCA-job geom
  H   -0.39850194633843     -1.64715060155479     -0.24651011302967
  C   -1.26640934209015     -0.98880764452910     -0.17584148450032
  C   -2.55624390213171     -1.52973802689854     -0.11738947247138
  H   -2.69216134500358     -2.61353635270270     -0.14306029150214
  C   -3.67745540894191     -0.69367399033082     -0.02713427271775
  H   -4.68051118448328     -1.12179696935979      0.01571036535941
  C   -3.50899831117338      0.68530343430680      0.00570377651444
  H   -4.40585725250681      1.31013879687719      0.07111189286004
  C   -2.21169836829945      1.24014153061922     -0.05170967312688
  C   -1.08819184443668      0.39010090164520     -0.14423080979186
  H   -0.08803931419591      0.82270180500529     -0.18903693133998
  C   -1.99858700862129      2.67891569789937     -0.02006968051565
  O   -0.83099196508246      3.15394540881917     -0.10052824102605
  O   -2.97783713979125      3.53963201043276      0.08901953458602
  H   -3.85025384491121      3.12073099200965      0.16785270460872
  H   -0.71646944646903      4.21190310399324     -0.06423363295280
  C   0.28850628583710      8.16543545595501      0.16342058396191
  C   -0.09795146108060      6.76787235656911      0.07825429595314
  N   -0.40337306073803      5.65790830295306      0.00851857455998
  H   1.06208167142013      8.29016802959565      0.93638831952010
  H   -0.58666272008659      8.77947903834669      0.42462498232939
  H   0.68950587800069      8.49941563040104     -0.80567184884801
