# Supplementary material for: Hybrid Cluster-Continuum Method for Single-Ion Solvation Free Energy in Acetonitrile Solvent
Source: J Phys Chem A. 2024 Jul 25;128(31):6440–9. doi: 10.1021/acs.jpca.4c03593 (PMC11317976; doi:10.1021/acs.jpca.4c03593)
Supplement: Supplementary file 2 — jp4c03593_si_002.zip [file jp4c03593_si_002.zip › XYZ/BH21.xyz]

17
Coordinates from ORCA-job geom
  H   -0.55539723348369     -1.86595959024769     -0.60572225509362
  C   -1.36914573263309     -1.17714823578305     -0.37082359280342
  C   -2.65132645395584     -1.66998410172570     -0.09753292475314
  H   -2.83104665646413     -2.74752723928395     -0.10707279269641
  C   -3.70508427082364     -0.79297016553478      0.18597928272642
  H   -4.69946594248021     -1.18296695013160      0.41136304325866
  C   -3.48223305396611      0.58049561099674      0.19387872268711
  H   -4.30591998857988      1.24952627571873      0.46007611399337
  C   -2.19108454801766      1.08464810405342     -0.07702028335844
  C   -1.13293945114655      0.19372207501071     -0.35851729079522
  H   -0.13862826501090      0.56750588943790     -0.61462217097797
  C   -1.96609689033383      2.52463212231387     -0.06674055259739
  N   -0.79870635774462      3.06966726037936      0.19722137124169
  O   -2.92435744718697      3.37887191935859     -0.31387761853460
  H   -3.73841402004569      2.95253695291986     -0.63052609481779
  H   -0.68206949550559      4.08062123299453      0.13759903832509
  H   -0.01480419262157      2.50935883952305      0.51660800419566
