# Supplementary material for: Hybrid Cluster-Continuum Method for Single-Ion Solvation Free Energy in Acetonitrile Solvent
Source: J Phys Chem A. 2024 Jul 25;128(31):6440–9. doi: 10.1021/acs.jpca.4c03593 (PMC11317976; doi:10.1021/acs.jpca.4c03593)
Supplement: Supplementary file 2 — jp4c03593_si_002.zip [file jp4c03593_si_002.zip › XYZ/BH21-acn.xyz]

23
Coordinates from ORCA-job geom
  H   -0.80407573332948     -1.94093236178720     -0.34844247282744
  C   -1.52127935133218     -1.13018979540157     -0.20720861569605
  C   -2.88476646287660     -1.41416051639630     -0.05522351772374
  H   -3.22769834659956     -2.45121908280402     -0.07672745822931
  C   -3.80735182488334     -0.37819127441762      0.12228031506233
  H   -4.86904179885375     -0.60313768786696      0.24030541022005
  C   -3.37383476757453      0.94421564810428      0.14900240079923
  H   -4.08840077986482      1.75581897432275      0.28787707682040
  C   -2.00307282446650      1.23943275351662     -0.00139472213061
  C   -1.07966297120497      0.18764382773979     -0.18065340495670
  H   -0.01067915041270      0.37626669790545     -0.30731627832479
  C   -1.58327920954477      2.63866291315617      0.03280704456969
  N   -0.31077815472875      3.00447991340719     -0.06115487372818
  O   -2.50008257102244      3.53811194147819      0.16052415577595
  H   -2.16252079362062      4.49282826716482      0.18313999117148
  H   -0.04843054052080      3.98682442759196     -0.03908185166790
  C   -1.42188389170211      8.63104040788232      0.33859988303129
  C   -1.50811541335693      7.18234665136354      0.26882706351163
  N   -1.58168362359095      6.02974357758199      0.21471148421615
  H   -2.42597845133918      9.05245104544022      0.50002179827969
  H   -1.01169783201196      9.02785694847054     -0.60242733730584
  H   -0.76885720139568      8.92750077121242      1.17340600471197
  H   0.42880291038644      2.31787996347909     -0.15225113289091
