# Supplementary material for: Hybrid Cluster-Continuum Method for Single-Ion Solvation Free Energy in Acetonitrile Solvent
Source: J Phys Chem A. 2024 Jul 25;128(31):6440–9. doi: 10.1021/acs.jpca.4c03593 (PMC11317976; doi:10.1021/acs.jpca.4c03593)
Supplement: Supplementary file 2 — jp4c03593_si_002.zip [file jp4c03593_si_002.zip › XYZ/BH22.xyz]

16
Coordinates from ORCA-job geom
  C   -6.75767979505034      0.58189944574370     -0.45733340127421
  C   -5.92327609836948      1.53588875057728     -1.30670866419126
  O   -6.34635901496485     -0.75013471849647     -0.65031677288683
  H   -7.83641455964789      0.69882247458907     -0.69024083071148
  H   -6.61678552476208      0.82794621955033      0.60448151175658
  C   -6.51475376283777     -1.18975540840676     -1.97669844145373
  N   -6.00562116935838      1.10314457621453     -2.75725829080490
  H   -4.86113332178414      1.49177702852266     -1.02693068419894
  H   -6.27612271739815      2.57513599971342     -1.24086657137825
  C   -5.66330959341680     -0.36274653340422     -2.93533838400366
  H   -7.58334558562088     -1.14691536407248     -2.27314786616562
  H   -6.19635346554546     -2.24042906258126     -2.02670731729367
  H   -5.83845296527738     -0.62808558103237     -3.98790565038446
  H   -4.59312034522088     -0.46440464697804     -2.70571387957959
  H   -6.95774691898069      1.27681222091957     -3.11134070361875
  H   -5.38362516176481      1.68416459914104     -3.33522405381121
