# Supplementary material for: Hybrid Cluster-Continuum Method for Single-Ion Solvation Free Energy in Acetonitrile Solvent
Source: J Phys Chem A. 2024 Jul 25;128(31):6440–9. doi: 10.1021/acs.jpca.4c03593 (PMC11317976; doi:10.1021/acs.jpca.4c03593)
Supplement: Supplementary file 2 — jp4c03593_si_002.zip [file jp4c03593_si_002.zip › XYZ/BH22-acn.xyz]

22
Coordinates from ORCA-job geom
  C   -6.78654385519820      0.74220508648767     -0.57337172114489
  C   -5.92776832376587      1.65628082505682     -1.44118515374177
  O   -6.38622491263236     -0.60222873513114     -0.70690353402876
  H   -7.85908653561063      0.85669382409009     -0.83503937081715
  H   -6.66828564787542      1.02069582673693      0.48295995463119
  C   -6.51262906924232     -1.08301773026080     -2.02520112969569
  N   -5.96014463001994      1.18078882425871     -2.86746627100296
  H   -4.87582119531064      1.62896512859727     -1.12310595844393
  H   -6.27966793185243      2.69775595149073     -1.41900969570840
  C   -5.63656196383489     -0.28320169354885     -2.98371287645724
  H   -7.57281024421852     -1.04999196542403     -2.35229478269833
  H   -6.19441740182500     -2.13479591537952     -2.02705993450962
  H   -5.78620481435853     -0.58524394717755     -4.03035206374643
  H   -4.57241978468620     -0.39210656394920     -2.73001741791848
  C   -2.32530041552149      4.01042653555948     -5.69414163031470
  C   -3.31153259468745      3.25332250483192     -4.94025399210554
  N   -4.09801081635263      2.65194271787318     -4.34262496255395
  H   -1.35806115231388      3.48555947852485     -5.67700184637188
  H   -2.20034974846540      5.00918216283864     -5.24925166165816
  H   -2.65649021126923      4.11927145658884     -6.73777949662577
  H   -6.89081746061082      1.35872420181660     -3.26658413670467
  H   -5.27564129034789      1.74438202611925     -3.44743231838266
