# Supplementary material for: Hybrid Cluster-Continuum Method for Single-Ion Solvation Free Energy in Acetonitrile Solvent
Source: J Phys Chem A. 2024 Jul 25;128(31):6440–9. doi: 10.1021/acs.jpca.4c03593 (PMC11317976; doi:10.1021/acs.jpca.4c03593)
Supplement: Supplementary file 2 — jp4c03593_si_002.zip [file jp4c03593_si_002.zip › XYZ/BH2-acn.xyz]

11
Coordinates from ORCA-job geom
  N   -5.56887952932368      1.26617977379274      0.02541375457412
  H   -4.48357239584082      1.32465848045644      0.09064110087130
  H   -5.94066522915986      0.75059830668892      0.83232060590620
  H   -5.84249948921698      0.77907563274556     -0.83652745252077
  H   -5.97234009169842      2.21074974744206      0.01753699229903
  C   -0.27240534474218      1.53201785389408      0.36042897867021
  C   -1.72008148067168      1.45895422049135      0.26705823812547
  N   -2.87207662226545      1.40105963189755      0.19334897999124
  H   0.02317161526856      1.74161486173734      1.39970739222749
  H   0.10243721425139      2.33595604259177     -0.29131895150722
  H   0.16956184469685      0.57476480553206      0.04437483479478
