# Supplementary material for: Hybrid Cluster-Continuum Method for Single-Ion Solvation Free Energy in Acetonitrile Solvent
Source: J Phys Chem A. 2024 Jul 25;128(31):6440–9. doi: 10.1021/acs.jpca.4c03593 (PMC11317976; doi:10.1021/acs.jpca.4c03593)
Supplement: Supplementary file 2 — jp4c03593_si_002.zip [file jp4c03593_si_002.zip › XYZ/BH3.xyz]

8
Coordinates from ORCA-job geom
  C   -6.66134508817971     -0.16366699667768      0.00221983676423
  N   -5.15597825599140     -0.16840769469874     -0.05578880815608
  H   -6.98383726288291     -0.89651897350847      0.75217310760081
  H   -7.04948629842815     -0.43396233354633     -0.98764855803280
  H   -6.99655208665667      0.84261908258455      0.28250918408264
  H   -4.78451806849358     -1.09416125848381     -0.31535482314937
  H   -4.73583745851071      0.08046332381643      0.85192518297096
  H   -4.79624752805823      0.50493049053238     -0.74834080467942
