# Supplementary material for: Hybrid Cluster-Continuum Method for Single-Ion Solvation Free Energy in Acetonitrile Solvent
Source: J Phys Chem A. 2024 Jul 25;128(31):6440–9. doi: 10.1021/acs.jpca.4c03593 (PMC11317976; doi:10.1021/acs.jpca.4c03593)
Supplement: Supplementary file 2 — jp4c03593_si_002.zip [file jp4c03593_si_002.zip › XYZ/BH3-acn.xyz]

14
Coordinates from ORCA-job geom
  C   -6.70021599298236     -0.19052841058423      0.03112200194978
  N   -5.21076692495880     -0.14624214202832     -0.08381305038182
  H   -6.98271122164576     -0.93542696289460      0.78637175995672
  H   -7.12419232329673     -0.46545970664622     -0.94251154804867
  H   -7.06397355020829      0.80055285752842      0.32912070772902
  H   -4.82611258820260     -1.06337237642268     -0.34235341687641
  H   -4.77255457126649      0.11527274274395      0.80813490296387
  H   -4.84033342232345      0.54549568064528     -0.80979865592669
  C   -2.10762497846730      2.87621059361363     -3.17277871668133
  C   -3.12319990678650      2.13287003583463     -2.44481431929042
  N   -3.91656964375897      1.53503659203569     -1.85239443722262
  H   -1.27422915263356      2.20572436386175     -3.43305801352375
  H   -1.72648917625983      3.69563360491865     -2.54428435207310
  H   -2.53316139715216      3.29738183786039     -4.09589218947464
