# Supplementary material for: Hybrid Cluster-Continuum Method for Single-Ion Solvation Free Energy in Acetonitrile Solvent
Source: J Phys Chem A. 2024 Jul 25;128(31):6440–9. doi: 10.1021/acs.jpca.4c03593 (PMC11317976; doi:10.1021/acs.jpca.4c03593)
Supplement: Supplementary file 2 — jp4c03593_si_002.zip [file jp4c03593_si_002.zip › XYZ/BH4.xyz]

14
Coordinates from ORCA-job geom
  C   -6.64819778885545     -0.25429491166287     -0.06312049882010
  N   -5.13196218364003     -0.13859030857516     -0.05855330761792
  H   -4.68890597371481     -1.00658099906905     -0.39324249542145
  H   -4.77147779020110      0.03482625420958      0.89102049127989
  H   -4.79864839126998      0.62865202440446     -0.65943299381970
  C   -7.11561750648445     -1.39589708941656      0.82816350911893
  H   -6.94053406885864     -0.39886414446727     -1.11376420476237
  H   -7.03072578113005      0.72089336211870      0.27280033743184
  C   -8.64206345534749     -1.51490562881443      0.83236506679386
  H   -6.75154582482380     -1.22983166264337      1.85821639840282
  H   -6.66850576347621     -2.34298206631621      0.47582429831871
  H   -9.11723973306258     -0.59620655290411      1.21024606670738
  H   -8.95474889805144     -2.34392665493025      1.48248744413718
  H   -9.03400684108391     -1.71567162193347     -0.17691011174907
