# Supplementary material for: Hybrid Cluster-Continuum Method for Single-Ion Solvation Free Energy in Acetonitrile Solvent
Source: J Phys Chem A. 2024 Jul 25;128(31):6440–9. doi: 10.1021/acs.jpca.4c03593 (PMC11317976; doi:10.1021/acs.jpca.4c03593)
Supplement: Supplementary file 2 — jp4c03593_si_002.zip [file jp4c03593_si_002.zip › XYZ/BH4-acn.xyz]

20
Coordinates from ORCA-job geom
  C   -6.26467577095430     -0.31296290666288      0.17594057750771
  N   -4.83135777221680      0.13443039681307      0.27095685892295
  H   -4.20147861304419     -0.66353172661588      0.42107082416160
  H   -4.69138491271397      0.77474024308432      1.06235948706076
  H   -4.51175283305901      0.63544844499216     -0.61425758613166
  C   -3.17834149509287      2.47541798574411     -4.28705635126675
  C   -3.64260785367522      1.87095303586718     -3.04903500866218
  N   -4.01001327197903      1.39028281780866     -2.06363591974726
  H   -2.14275434208140      2.16257935801400     -4.48970301805624
  H   -3.21436331869195      3.57225564782846     -4.20401639040870
  H   -3.82008693492621      2.15607321935599     -5.12219066193782
  C   -6.72516734097668     -1.04135837333032      1.43212096838180
  H   -6.33238193784288     -0.95316743245277     -0.71634916828153
  H   -6.86133223883280      0.59144212727818     -0.01548135706453
  C   -8.17718696012232     -1.50871017017463      1.31913908186077
  H   -6.61462076125702     -0.37187638318144      2.30419281497648
  H   -6.06568868258828     -1.90948368918672      1.61260448977868
  H   -8.86277171239701     -0.66028049032484      1.16634556887640
  H   -8.48711098246440     -2.02553277435492      2.23840495303338
  H   -8.31061226508320     -2.21013933050169      0.48044983699618
