# Supplementary material for: Hybrid Cluster-Continuum Method for Single-Ion Solvation Free Energy in Acetonitrile Solvent
Source: J Phys Chem A. 2024 Jul 25;128(31):6440–9. doi: 10.1021/acs.jpca.4c03593 (PMC11317976; doi:10.1021/acs.jpca.4c03593)
Supplement: Supplementary file 2 — jp4c03593_si_002.zip [file jp4c03593_si_002.zip › XYZ/BH5.xyz]

17
Coordinates from ORCA-job geom
  C   -6.69807679068996     -0.04231554003963      0.03440168981544
  N   -5.15282334617810     -0.15986325397464     -0.05980673710204
  H   -4.85373444524024     -1.14417634013842     -0.10005197434096
  H   -4.69406779328177      0.27072643433222      0.75500884015801
  H   -4.79262896562083      0.30865386980774     -0.90274480830667
  C   -7.10822618897376     -0.77045439812509      1.31432006016098
  H   -6.83376344588585     -1.83743165129379      1.28666272802591
  H   -8.20071943434294     -0.71674734684214      1.42486194130295
  H   -6.66477339697627     -0.30877498068714      2.21136068909424
  C   -7.25768879293048     -0.71152212538800     -1.22086009269657
  H   -6.98892385654650     -1.77904588207935     -1.27326536118749
  H   -6.91711690460816     -0.21022364351367     -2.14129384017306
  H   -8.35520024852227     -0.65114270820331     -1.20260831562691
  C   -7.01324757336839      1.45257941454845      0.08738463416131
  H   -6.56767071623603      1.93628635122609      0.97171854480069
  H   -8.10205725424185      1.58885055435438      0.15346177473540
  H   -6.67146084635653      1.97754124601631     -0.81927977282123
