# Supplementary material for: Hybrid Cluster-Continuum Method for Single-Ion Solvation Free Energy in Acetonitrile Solvent
Source: J Phys Chem A. 2024 Jul 25;128(31):6440–9. doi: 10.1021/acs.jpca.4c03593 (PMC11317976; doi:10.1021/acs.jpca.4c03593)
Supplement: Supplementary file 2 — jp4c03593_si_002.zip [file jp4c03593_si_002.zip › XYZ/BH5-acn.xyz]

23
Coordinates from ORCA-job geom
  C   -6.67715774101620     -0.04233445973901      0.04403923791826
  N   -5.15312327410023     -0.24242354198143      0.03497412966733
  H   -4.91013898366876     -1.19958700934604     -0.24756525506733
  H   -4.75778712991845     -0.09578757897465      0.97180772480875
  H   -4.64817434976734      0.41629184795279     -0.62404756422171
  C   -2.18052063643604      2.89714355806089     -3.23539941271981
  C   -3.01909424493019      2.07271461931129     -2.38009224208469
  N   -3.68529886395842      1.42140560870832     -1.69473060077571
  H   -1.29775144460142      2.32435742930291     -3.55766096672691
  H   -1.84849071372181      3.78969008633745     -2.68370695280894
  H   -2.74758702076339      3.21343155073694     -4.12396713508869
  C   -7.21507721223637     -0.73837721386246      1.29703410595210
  H   -6.86814746078466     -1.78265857943569      1.36595112757267
  H   -8.31363352906825     -0.76194417568183      1.26557615347777
  H   -6.92090195678972     -0.20612417866108      2.21580713383365
  C   -7.21595236849713     -0.68291643261088     -1.23752137021040
  H   -6.96818872473707     -1.75598701233943     -1.29149020257853
  H   -6.82536904456223     -0.18388079345888     -2.13806559992810
  H   -8.31160055809955     -0.59865273524722     -1.25618021687273
  C   -6.92990965698214      1.46665046913885      0.07580965534569
  H   -6.53619072131356      1.92659044857629      0.99641105549150
  H   -8.01312462692283      1.65376215443815      0.05059013777198
  H   -6.48046973712388      1.97151593877469     -0.79253294275611
