# Supplementary material for: Hybrid Cluster-Continuum Method for Single-Ion Solvation Free Energy in Acetonitrile Solvent
Source: J Phys Chem A. 2024 Jul 25;128(31):6440–9. doi: 10.1021/acs.jpca.4c03593 (PMC11317976; doi:10.1021/acs.jpca.4c03593)
Supplement: Supplementary file 2 — jp4c03593_si_002.zip [file jp4c03593_si_002.zip › XYZ/BH6.xyz]

21
Coordinates from ORCA-job geom
  C   -6.76728281991632      0.64879355303579     -0.39129835679756
  C   -5.90808129445776      1.54991558606652     -1.29421250538032
  C   -6.40945163431628     -0.83119247591633     -0.56675935569509
  H   -7.83308083608543      0.80778057173865     -0.63210391937656
  H   -6.63664200294262      0.96338371168405      0.65498048732735
  C   -6.50611057848644     -1.26432522872661     -2.03388177078994
  H   -5.38456605290881     -1.01046633172357     -0.19542755858291
  H   -7.07477937623479     -1.45281044020365      0.05156111355988
  C   -6.01964950407835      1.09486529127250     -2.74787542592582
  H   -4.85035830746861      1.48604746459808     -0.97608542231727
  H   -6.21916433730340      2.60416832054029     -1.19390353213821
  C   -5.64598440924791     -0.37278675545393     -2.94542372184146
  H   -7.55677289137817     -1.21790670951362     -2.37033879725761
  H   -6.18902630275660     -2.31082675040680     -2.15644036605089
  H   -5.77315627446800     -0.66587798439776     -4.00193925015648
  H   -4.57825979253375     -0.51048811014990     -2.69025559851006
  N   -5.11918756599942      1.96975366082653     -3.62367859135527
  H   -7.03760709405773      1.28239980145996     -3.12711789326705
  H   -4.13090860668438      1.86120637527046     -3.35340476824890
  H   -5.35384559910152      2.96831030909625     -3.53321059588388
  H   -5.19396471957369      1.71731614090308     -4.61916417131197
