# Supplementary material for: Hybrid Cluster-Continuum Method for Single-Ion Solvation Free Energy in Acetonitrile Solvent
Source: J Phys Chem A. 2024 Jul 25;128(31):6440–9. doi: 10.1021/acs.jpca.4c03593 (PMC11317976; doi:10.1021/acs.jpca.4c03593)
Supplement: Supplementary file 2 — jp4c03593_si_002.zip [file jp4c03593_si_002.zip › XYZ/BH6-acn.xyz]

27
Coordinates from ORCA-job geom
  C   -6.70524470362387      0.70041107942190     -0.40194377166964
  C   -5.91713584793325      1.61662133820418     -1.35092783458579
  C   -6.26710654373618     -0.76227807227617     -0.53799758482687
  H   -7.78310590006091      0.78724493395476     -0.62705754313485
  H   -6.57665682321894      1.05326465667777      0.63264331439696
  C   -6.37237057487095     -1.24691029999806     -1.98869006969331
  H   -5.22331620355231     -0.86744939012627     -0.19093996139779
  H   -6.87778131918368     -1.40118545482462      0.11845066152747
  C   -6.03252175245138      1.11353674798172     -2.79053153717533
  H   -4.85195458694193      1.62727320539727     -1.05723772288209
  H   -6.28605123659056      2.65456083873319     -1.27726487449206
  C   -5.58188853375753     -0.33965325872697     -2.94413306275589
  H   -7.43234707606225     -1.26481409928462     -2.29866277452167
  H   -6.00552287174186     -2.28024728246722     -2.08409258374340
  H   -5.71236478612831     -0.67314641001740     -3.98837387191085
  H   -4.50372027535145     -0.40803871443991     -2.71208733093618
  N   -5.21849921187185      2.00162544558227     -3.71019115492852
  H   -7.07636157361973      1.21354273704051     -3.13215541424664
  H   -4.17905149225321      1.95902751472416     -3.50160393277954
  H   -5.50218037422398      2.98549463410579     -3.62532084261311
  H   -5.34163643552197      1.73228292612888     -4.69393471460802
  C   0.12029301479160      2.11499251244055     -2.76806616185038
  C   -1.31140903117378      2.05839001173960     -3.01738890920455
  N   -2.44871322931624      2.01364421458010     -3.22268063609075
  H   0.34534662660182      1.69546141151692     -1.77591225514867
  H   0.46464131699299      3.15964737336606     -2.80344375770135
  H   0.65581942480012      1.53381140056551     -3.53403567302700
