# Supplementary material for: Hybrid Cluster-Continuum Method for Single-Ion Solvation Free Energy in Acetonitrile Solvent
Source: J Phys Chem A. 2024 Jul 25;128(31):6440–9. doi: 10.1021/acs.jpca.4c03593 (PMC11317976; doi:10.1021/acs.jpca.4c03593)
Supplement: Supplementary file 2 — jp4c03593_si_002.zip [file jp4c03593_si_002.zip › XYZ/BH7.xyz]

11
Coordinates from ORCA-job geom
  C   -6.04276169999404      1.13323954939064     -2.75000089824481
  N   -5.13129046375945      2.02069456555544     -3.54707669131159
  H   -5.59105970504040      0.94832250536810     -1.76685952840121
  H   -6.17364897825663      0.18749846802799     -3.29091666769262
  H   -7.01028503189973      1.63769582730011     -2.63360247919689
  C   -5.62644325875746      2.36746766313782     -4.92128451520541
  H   -4.20749859048702      1.57296266919285     -3.62506153203826
  H   -6.58476327262548      2.89365948896247     -4.82624633564533
  H   -5.76069343698497      1.43904236142257     -5.49081416377128
  H   -4.88707381065203      3.01167096457535     -5.41449179646545
  H   -4.96407175154275      2.89006593706664     -3.02145539202715
