# Supplementary material for: Hybrid Cluster-Continuum Method for Single-Ion Solvation Free Energy in Acetonitrile Solvent
Source: J Phys Chem A. 2024 Jul 25;128(31):6440–9. doi: 10.1021/acs.jpca.4c03593 (PMC11317976; doi:10.1021/acs.jpca.4c03593)
Supplement: Supplementary file 2 — jp4c03593_si_002.zip [file jp4c03593_si_002.zip › XYZ/BH7-acn.xyz]

17
Coordinates from ORCA-job geom
  C   -5.78139427844484      1.03213379761077     -2.71618937051383
  N   -4.85244482430302      1.99514289411008     -3.39565096959564
  C   -0.45948570883684     -0.76122214453154     -4.87696776604210
  C   -1.65489159742090     -0.03467772858314     -4.48001441619524
  N   -2.60563108589167      0.54246970440335     -4.16298813392150
  H   -0.73564168615952     -1.75647485679593     -5.25708113003104
  H   0.21089277347233     -0.87858373924881     -4.01204062482824
  H   0.06807209464061     -0.20774454642508     -5.66859995132271
  H   -5.68395738967487      1.13274871718041     -1.62823985632916
  H   -5.51285409877864      0.01087948800969     -3.01530638959515
  H   -6.81606129013278      1.24459582223214     -3.01290069423562
  C   -5.39467457612140      2.64279105748345     -4.62507607175497
  H   -3.96774372106145      1.47391166063675     -3.66002767280126
  H   -6.29366016139571      3.22004552440535     -4.37219382753697
  H   -5.64482158677189      1.86054634047357     -5.35355939556998
  H   -4.62825134986395      3.30609201353973     -5.04698483567234
  H   -4.56059151325507      2.72174599549908     -2.73305889405385
