# Supplementary material for: Hybrid Cluster-Continuum Method for Single-Ion Solvation Free Energy in Acetonitrile Solvent
Source: J Phys Chem A. 2024 Jul 25;128(31):6440–9. doi: 10.1021/acs.jpca.4c03593 (PMC11317976; doi:10.1021/acs.jpca.4c03593)
Supplement: Supplementary file 2 — jp4c03593_si_002.zip [file jp4c03593_si_002.zip › XYZ/BH8.xyz]

17
Coordinates from ORCA-job geom
  C   -9.02470533222709      2.43649864681213     -0.01837088521733
  C   -7.55104617721991      2.11113693290192      0.14309320145569
  H   -7.21005350573673      2.24718558859106      1.18195586468398
  H   -6.91881901660265      2.71834174326572     -0.52457742474365
  H   -7.38643842729184      1.05615084332606     -0.12001845038590
  N   -9.31551114743074      3.87971805169655      0.32868424525380
  H   -9.66002147179477      1.82783803177753      0.64144474004654
  H   -9.37163173579918      2.29349871450910     -1.05208352697093
  C   -10.75915206409014      4.31074397994357      0.19599234969312
  C   -10.93966111761056      5.77383509485884      0.55742377061181
  H   -11.34001154292978      3.64553114573306      0.85140418737549
  H   -11.04776910399132      4.10098684494691     -0.84423197886912
  H   -10.65951345037969      5.97846767318302      1.60319006818410
  H   -12.00016350201861      6.04205225294954      0.44400081081154
  H   -10.36092304854795      6.43701741163169     -0.10546086834762
  H   -8.72991267202150      4.48889892392690     -0.26026769776159
  H   -8.99991668430750      4.06178811994637      1.29212159418009
