# Supplementary material for: Hybrid Cluster-Continuum Method for Single-Ion Solvation Free Energy in Acetonitrile Solvent
Source: J Phys Chem A. 2024 Jul 25;128(31):6440–9. doi: 10.1021/acs.jpca.4c03593 (PMC11317976; doi:10.1021/acs.jpca.4c03593)
Supplement: Supplementary file 2 — jp4c03593_si_002.zip [file jp4c03593_si_002.zip › XYZ/BH8-acn.xyz]

23
Coordinates from ORCA-job geom
  C   -8.98523214468405      2.44508788889403      0.01126260974346
  C   -7.52961172557861      2.03950322670407      0.16949598124724
  H   -7.19224709932061      2.12892291807905      1.21279463254635
  H   -6.86446963395007      2.64246481171100     -0.46976156172937
  H   -7.41322837367279      0.98929808260764     -0.13499989095967
  N   -9.20192717605275      3.89610718862909      0.34355865263643
  H   -9.64551853636121      1.87066219372858      0.67700409784763
  H   -9.33849810056292      2.29602553134422     -1.02027927652025
  C   -10.63891805166663      4.34395325361119      0.33529436673103
  C   -10.79423375558586      5.76383404459387      0.85284026866389
  H   -11.19610904986574      3.62058965244094      0.94803880589174
  H   -10.99676846430768      4.24963809891203     -0.70111822322106
  H   -10.40486461367133      5.86925649094052      1.87630207083366
  H   -11.86230808335630      6.02475968630704      0.86996094146300
  H   -10.28608403065487      6.49522044741375      0.20419394204141
  H   -8.67938928065759      4.46738072324385     -0.33251256284180
  H   -8.76639842659385      4.11621363947179      1.27716606212289
  C   -6.73547605097165      5.28565170678867      5.02629054161890
  C   -7.40913310052919      4.89463694546446      3.79766893946540
  N   -7.94316914608987      4.58787224126216      2.81830232490845
  H   -6.69323200753160      6.38318315976980      5.09611369061489
  H   -5.71027934964728      4.88567025554965      5.03542324692644
  H   -7.28293379868682      4.89180781253224      5.89596033996916
