# Supplementary material for: Hybrid Cluster-Continuum Method for Single-Ion Solvation Free Energy in Acetonitrile Solvent
Source: J Phys Chem A. 2024 Jul 25;128(31):6440–9. doi: 10.1021/acs.jpca.4c03593 (PMC11317976; doi:10.1021/acs.jpca.4c03593)
Supplement: Supplementary file 2 — jp4c03593_si_002.zip [file jp4c03593_si_002.zip › XYZ/BH9.xyz]

15
Coordinates from ORCA-job geom
  H   1.52585022873186     -0.12413864468078      2.55007859609345
  C   0.96652725079738     -0.05726390637182      1.61464353753984
  C   -0.42836828009256     -0.14742725434072      1.63224881462655
  H   -0.96051243738965     -0.28545188752316      2.57545233116234
  C   -1.15256184070450     -0.06540718662108      0.43990976319259
  H   -2.24384865831813     -0.13788505052278      0.45061024333622
  C   -0.44431685944859      0.10466492954510     -0.74703165226765
  N   -1.20915727241281      0.22514090756911     -2.02044954489292
  H   -2.11020100617652     -0.27104488861501     -1.96647905905999
  H   -0.68929019698669     -0.17685115309895     -2.81389348136704
  C   0.94466980970269      0.19767366001901     -0.79489177347609
  H   1.47791860373883      0.32903137188915     -1.74072812584766
  C   1.65117349102538      0.11347288042795      0.40755324189730
  H   2.74089944498160      0.17889775666724      0.39595592616186
  H   -1.41756227744829      1.20779846565675     -2.25906881709879
