# Supplementary material for: Hybrid Cluster-Continuum Method for Single-Ion Solvation Free Energy in Acetonitrile Solvent
Source: J Phys Chem A. 2024 Jul 25;128(31):6440–9. doi: 10.1021/acs.jpca.4c03593 (PMC11317976; doi:10.1021/acs.jpca.4c03593)
Supplement: Supplementary file 2 — jp4c03593_si_002.zip [file jp4c03593_si_002.zip › XYZ/BH9-acn.xyz]

21
Coordinates from ORCA-job geom
  H   3.24943793253538     -0.27338173418420     -0.85880701028418
  C   2.17546630584988     -0.08629957070416     -0.79634629406003
  C   1.68722079721978      0.87948039526002      0.08955664991417
  H   2.37578234353275      1.44708853881426      0.71880865059230
  C   0.31502254295710      1.12364481863432      0.17706092424592
  H   -0.06961842850131      1.87908320363215      0.86751222642447
  C   -0.54629742356787      0.38244975377616     -0.63135090389654
  N   -1.99507061019808      0.65866819716486     -0.56107341868714
  H   -2.33171262204776      0.67676556412885      0.41019230532518
  H   -2.53424870333680     -0.06351066199465     -1.05249574236852
  C   -0.08152903945218     -0.58394163549802     -1.52037168955948
  H   -0.77329536995841     -1.15591616593348     -2.14529851933626
  C   1.29481563491002     -0.81574523783704     -1.59876356643879
  H   1.67467696537487     -1.57235184824332     -2.28817521942532
  H   -2.24575226181561      1.60278134655511     -1.00743491562218
  C   -3.20754528844986      5.34295471401206     -2.87238210581429
  C   -2.88849000891809      4.07823450792379     -2.23056570835056
  N   -2.63342342798172      3.07254309717396     -1.72093803141844
  H   -3.87739325764712      5.16891941366588     -3.72817957008513
  H   -2.28412767931452      5.82360798662795     -3.22956753653151
  H   -3.70709816569022      6.01066702151645     -2.15410251122902
