# Supplementary material for: Hybrid Cluster-Continuum Method for Single-Ion Solvation Free Energy in Acetonitrile Solvent
Source: J Phys Chem A. 2024 Jul 25;128(31):6440–9. doi: 10.1021/acs.jpca.4c03593 (PMC11317976; doi:10.1021/acs.jpca.4c03593)
Supplement: Supplementary file 2 — jp4c03593_si_002.zip [file jp4c03593_si_002.zip › XYZ/HA11.xyz]

16
Coordinates from ORCA-job geom
  C   1.37376147496467     -2.38301906414916      0.00686442630556
  C   0.07984403292649     -2.52369904331186      0.51352693627217
  H   -0.27335968416993     -3.50777053066421      0.82995322499676
  C   -0.77034766399089     -1.42385175317755      0.61882158359000
  H   -1.78364065005527     -1.52493795752801      1.01158375446324
  C   -0.32513586573797     -0.15990644379235      0.21200914679963
  O   -1.18985299099708      0.88307900713814      0.33213566958565
  C   0.96922473133160     -0.00374034187295     -0.29802599193975
  C   1.80932640692679     -1.11665419897682     -0.39714262074222
  H   1.32114002431227      0.97898163026474     -0.61975862786787
  H   2.03606499122007     -3.24608597876967     -0.07715819149269
  C   3.21632022358342     -0.96234479358931     -0.92013692599832
  F   3.50028295742751     -1.87608991920205     -1.87049515502675
  F   4.13475143049525     -1.12898880375958      0.05773494925586
  F   3.43659297282943      0.25189493841271     -1.45882819034066
  H   -0.78413239106638      1.70149325297795      0.01949601213939
