# Supplementary material for: Hybrid Cluster-Continuum Method for Single-Ion Solvation Free Energy in Acetonitrile Solvent
Source: J Phys Chem A. 2024 Jul 25;128(31):6440–9. doi: 10.1021/acs.jpca.4c03593 (PMC11317976; doi:10.1021/acs.jpca.4c03593)
Supplement: Supplementary file 2 — jp4c03593_si_002.zip [file jp4c03593_si_002.zip › XYZ/HA15.xyz]

16
Coordinates from ORCA-job geom
  C   2.44077971961313     -0.15613523831140      0.01973072036559
  C   1.96585422179708     -1.48505365915022      0.07553438046589
  C   0.60340742230045     -1.76132506333828      0.07698413623047
  C   -0.31338661588731     -0.69342552338983      0.02176911785463
  C   1.56170287383140      0.92085583825665     -0.03571136240792
  C   0.18898860443738      0.63893316730235     -0.03397551342594
  C   -1.74917374952952     -0.59828277217166      0.00607396250140
  C   -2.06271373139482      0.73600207328883     -0.05604688749180
  H   3.51772819661566      0.02947525440572      0.02019486050032
  H   2.68485633463641     -2.30692924236371      0.11841132402479
  H   0.24582462762560     -2.79344343528546      0.12039185808298
  H   1.93084873961459      1.94873969148279     -0.07879584301223
  H   -2.46064525584459     -1.42074270002576      0.03754391475659
  H   -3.03449717603011      1.22533286112390     -0.08574055379232
  N   -0.90070410505408      1.48543533042205     -0.08054652137307
  H   -0.85711010673127      2.49437341775403     -0.12580759327939
