# Supplementary material for: Hybrid Cluster-Continuum Method for Single-Ion Solvation Free Energy in Acetonitrile Solvent
Source: J Phys Chem A. 2024 Jul 25;128(31):6440–9. doi: 10.1021/acs.jpca.4c03593 (PMC11317976; doi:10.1021/acs.jpca.4c03593)
Supplement: Supplementary file 2 — jp4c03593_si_002.zip [file jp4c03593_si_002.zip › XYZ/HA16.xyz]

29
Coordinates from ORCA-job geom
  C   -0.42187477587456     -4.48857442848022      1.07669439193577
  C   -0.16935726210179     -3.09406389823808      0.46855437036610
  C   -1.25710252015499     -2.22149827539004      0.22250571955452
  C   -2.65339505384098     -2.81834826300026     -0.09363296090292
  C   -1.04266988280315     -0.84027231814829      0.08572894419419
  C   -2.18359104814400      0.17942386753729      0.05145797644966
  C   0.28642787120239     -0.31883559897024      0.00032790482660
  N   0.49672311850476      0.97865089363719     -0.34021380139301
  H   -0.27050788811370      1.62964364604100     -0.41814735648642
  H   1.41642559934952      1.39041307039912     -0.28690312126172
  C   1.38273575676561     -1.21593225287764      0.19719551622320
  C   2.79005195288692     -0.61118958077782      0.24082378236048
  C   1.15065961441362     -2.59463290963103      0.34833473295575
  C   2.32569313208129     -3.59503754138990      0.18963722838040
  F   2.77738494220512      0.58801499564100      0.88466011655114
  F   3.27996583547871     -0.36796430775253     -0.98753987461243
  F   3.66594503277626     -1.35170649144532      0.91151255843606
  F   1.88603168806987     -4.77115959436442     -0.27292615094645
  F   3.01053957360262     -3.82447313676979      1.31023377047437
  F   3.18161147282030     -3.14043322010075     -0.74415002355093
  F   -1.54919472734134     -4.46255310026153      1.81266575532443
  F   0.56766147904125     -4.78932275899202      1.93793722478934
  F   -0.52810467436749     -5.49949822086399      0.21373872732003
  F   -2.54063000833196     -4.07913955046793     -0.52782962096622
  F   -3.20975694556176     -2.13742278371045     -1.11334222813934
  F   -3.50603528205657     -2.81175373578048      0.93062412454666
  F   -3.33446077330364     -0.27399325281620      0.53168874300953
  F   -2.39720226067096      0.66216499280936     -1.18886876853835
  F   -1.87064396653136      1.25331375416401      0.82470231909954
