# Supplementary material for: Hybrid Cluster-Continuum Method for Single-Ion Solvation Free Energy in Acetonitrile Solvent
Source: J Phys Chem A. 2024 Jul 25;128(31):6440–9. doi: 10.1021/acs.jpca.4c03593 (PMC11317976; doi:10.1021/acs.jpca.4c03593)
Supplement: Supplementary file 2 — jp4c03593_si_002.zip [file jp4c03593_si_002.zip › XYZ/HA17.xyz]

24
Coordinates from ORCA-job geom
  C   -0.29733033765064     -2.74945869269428      0.71174414893817
  C   -1.41544114185579     -1.94084664218931      0.50020996454993
  C   -1.25732884657255     -0.61816343556694      0.08478222711911
  C   0.01401320289073     -0.04843709457870     -0.09341864437957
  N   0.22722356353684      1.26406499482847     -0.51000383222096
  C   1.12003918471937     -0.88860946190467      0.12054773005721
  C   0.97914692404181     -2.21783634085427      0.51104622800324
  F   2.34783930413122     -0.38711799766130     -0.06179726470075
  F   2.05491316502491     -2.97290722205394      0.70686586410974
  F   -0.44573572481891     -4.01412320728470      1.09174186724778
  F   -2.63563763083897     -2.44026829226601      0.66558408110960
  F   -2.35039270005675      0.10784257669860     -0.16542024223769
  C   -1.36189347102775      4.58636932199096     -0.93075658509227
  C   -0.62420180612427      3.42841130965096     -1.16429820829020
  F   0.04142214554497      3.29816897577451     -2.31815188473730
  F   -1.41379275823328      5.54296819887506     -1.85161208706402
  C   -2.06115626863226      4.73147959898268      0.26989516072872
  C   -1.99657283548843      3.71645000169029      1.22579558650634
  C   -1.23337054378586      2.57370020493796      0.98626827464274
  C   -0.54785596859893      2.38608087260605     -0.22490778396422
  F   -2.77432242867793      5.82768569028400      0.50459269885402
  F   -1.14336064356070      1.65016492809905      1.94719877651850
  F   -2.64137165463922      3.85191601396249      2.37925033102474
  H   1.04470727067240      1.42079569867305     -1.09016640672286
