# Supplementary material for: Hybrid Cluster-Continuum Method for Single-Ion Solvation Free Energy in Acetonitrile Solvent
Source: J Phys Chem A. 2024 Jul 25;128(31):6440–9. doi: 10.1021/acs.jpca.4c03593 (PMC11317976; doi:10.1021/acs.jpca.4c03593)
Supplement: Supplementary file 2 — jp4c03593_si_002.zip [file jp4c03593_si_002.zip › XYZ/HA18.xyz]

15
Coordinates from ORCA-job geom
  C   0.76965806874154     -4.97553678524044      1.54433311198063
  O   0.37319995683614     -3.71167021694440      1.14117625145488
  C   2.00171464662148     -5.44869599360160      0.68345319929727
  C   -0.42722301119781     -5.98558181405210      1.38506310289375
  C   1.17726425832452     -4.84755854638273      3.05464489543071
  H   0.18808144496923     -3.69913481877928      0.19028679864193
  F   1.77018712743582     -5.13750628195882     -0.60432701238168
  F   2.20823818636249     -6.76148926941903      0.76308820722026
  F   3.11651578542108     -4.81954818839983      1.05204901735676
  F   -0.62195734900035     -6.24003170611577      0.07882240034644
  F   -1.54992569100371     -5.45225478698763      1.85766262480436
  F   -0.20594757861139     -7.13980759357485      2.01153640035782
  F   1.91975533986808     -3.76379584752881      3.25010477039050
  F   1.87816838779352     -5.92089161075302      3.43943867499388
  F   0.09551042743937     -4.75536654026165      3.83081755721248
