# Supplementary material for: Hybrid Cluster-Continuum Method for Single-Ion Solvation Free Energy in Acetonitrile Solvent
Source: J Phys Chem A. 2024 Jul 25;128(31):6440–9. doi: 10.1021/acs.jpca.4c03593 (PMC11317976; doi:10.1021/acs.jpca.4c03593)
Supplement: Supplementary file 2 — jp4c03593_si_002.zip [file jp4c03593_si_002.zip › XYZ/HA19.xyz]

28
Coordinates from ORCA-job geom
  C   -0.41063435747120     -4.49752641744143      1.07258271624256
  C   -0.17400510472657     -3.09713323351548      0.46012782351725
  C   -1.26141130616525     -2.22742687187815      0.22019444780219
  C   -2.67916502726262     -2.81117655338246      0.00096069156350
  C   -1.04043725066925     -0.84234747968336      0.04577699539038
  C   -2.18187965190253      0.16817680238225     -0.12391599312679
  C   0.28780462870090     -0.35370559639648      0.02208400665698
  O   0.61275786546469      0.91435635141487     -0.23382224144408
  C   1.38308949349561     -1.23455466061577      0.20122401579571
  C   2.76356132969601     -0.56174506741299      0.32181511273623
  C   1.15301963873870     -2.61243925051757      0.31831815512304
  C   2.32208581977630     -3.60874686590470      0.10744442860892
  F   2.69123087951847      0.47646838960549      1.17093053208683
  F   3.20597243212270     -0.10712664637404     -0.85692227914061
  F   3.69389519861257     -1.37535344473091      0.82957554545882
  F   1.86257579419229     -4.77508499857098     -0.36505453065766
  F   3.03920081114899     -3.86059319849942      1.20065056094145
  F   3.14139116122671     -3.13143551696638     -0.84436479059004
  F   -1.50021101164409     -4.46593552243402      1.85992951729033
  F   0.61476655381277     -4.80986474318310      1.88331690499082
  F   -0.56175325154689     -5.49527203677496      0.20328989688833
  F   -2.61951906826683     -4.08384597999331     -0.40031622412088
  F   -3.29552824960466     -2.14840614633478     -0.99353225347432
  F   -3.45327175768523     -2.75039950782293      1.08571595087487
  F   -3.28261325100756     -0.15967352179152      0.54082242736521
  F   -2.48904069233174      0.38169083156319     -1.40763674429022
  F   -1.81696190778056      1.39020433089753      0.37938802691386
  H   -0.13553971844171      1.52374655436148     -0.16161269940268
