# Supplementary material for: Hybrid Cluster-Continuum Method for Single-Ion Solvation Free Energy in Acetonitrile Solvent
Source: J Phys Chem A. 2024 Jul 25;128(31):6440–9. doi: 10.1021/acs.jpca.4c03593 (PMC11317976; doi:10.1021/acs.jpca.4c03593)
Supplement: Supplementary file 2 — jp4c03593_si_002.zip [file jp4c03593_si_002.zip › XYZ/HA20.xyz]

28
Coordinates from ORCA-job geom
  C   -0.43616375681941     -4.51527530787227      1.01173106151726
  C   -0.17463381130320     -3.09490307662486      0.45367275840245
  C   -1.26240059816201     -2.22405426724186      0.22074793750384
  C   -2.66425495729564     -2.81235600403208     -0.09600278453587
  C   -1.03861141438457     -0.83583332244410      0.09290790503384
  C   -2.20094362621296      0.17047662305777      0.19343782124913
  C   0.28253679596862     -0.33625223682735     -0.02134857751536
  S   0.62542044402401      1.33993672141289     -0.54411109316127
  C   1.37349602786015     -1.21841358008243      0.18991706818413
  C   2.78740785850452     -0.60871153111818      0.29461447374643
  C   1.14923407597229     -2.59924709487289      0.35304959631543
  C   2.33195551312152     -3.59491353492267      0.21479732076176
  F   2.72316817636651      0.59684957626783      0.89489315201710
  F   3.36808326048293     -0.43033920585097     -0.89508167122778
  F   3.59493580541456     -1.34553320039741      1.06094910480701
  F   1.90442727323701     -4.75801953646017     -0.29251482371054
  F   2.97172967334680     -3.85187593349848      1.35419358323184
  F   3.22081491477901     -3.12009532395744     -0.67368711852888
  F   -1.57390354136883     -4.51516396709103      1.72678920938283
  F   0.53747317636140     -4.84412663100788      1.87632254119635
  F   -0.52661773032008     -5.48357973574581      0.10227300842736
  F   -2.53989307531380     -4.03835517044170     -0.62141282624071
  F   -3.25178859667897     -2.06898910693427     -1.05056479307878
  F   -3.49182004607295     -2.89178458831867      0.94293600576728
  F   -3.27414679475804     -0.35098623898958      0.78411311486592
  F   -2.57724074873258      0.65265483763765     -1.00914740750297
  F   -1.84482957099169      1.22146714193415      0.94982295544972
  H   -0.53018472702460      1.51141369442186     -1.21944752235752
