# Supplementary material for: Hybrid Cluster-Continuum Method for Single-Ion Solvation Free Energy in Acetonitrile Solvent
Source: J Phys Chem A. 2024 Jul 25;128(31):6440–9. doi: 10.1021/acs.jpca.4c03593 (PMC11317976; doi:10.1021/acs.jpca.4c03593)
Supplement: Supplementary file 2 — jp4c03593_si_002.zip [file jp4c03593_si_002.zip › XYZ/HA21.xyz]

8
Coordinates from ORCA-job geom
  C   -0.70554007478748     -3.53039030841161     -0.47694961800379
  C   0.17819252123795     -2.91826688858749     -1.49170430439170
  C   -0.66430861131655     -2.78764355199442      0.80061608670443
  C   -0.39774761045062     -4.96302366378697     -0.28189648096387
  H   -1.74199989676234     -3.46610225278970     -0.86177200450572
  N   -0.18179757723227     -6.08856099178517     -0.13777910513548
  N   -0.65861772227897     -2.20222698298997      1.79641149755575
  N   0.84696897159028     -2.43552535965468     -2.30039607125964
