# Supplementary material for: Hybrid Cluster-Continuum Method for Single-Ion Solvation Free Energy in Acetonitrile Solvent
Source: J Phys Chem A. 2024 Jul 25;128(31):6440–9. doi: 10.1021/acs.jpca.4c03593 (PMC11317976; doi:10.1021/acs.jpca.4c03593)
Supplement: Supplementary file 2 — jp4c03593_si_002.zip [file jp4c03593_si_002.zip › XYZ/HA22.xyz]

20
Coordinates from ORCA-job geom
  C   0.60105395872790     -0.13957819204541      1.29387019237473
  C   -0.80580396518320     -0.10883456331919      1.27330302267447
  C   -1.45997657970060      0.07662741380308      0.05322463440045
  H   -2.55000949273046      0.12307883575119      0.04626549275090
  C   -0.73412068497396      0.21439853965575     -1.13187205982086
  H   -1.23350859920117      0.35132030354210     -2.09094171635024
  C   0.65555509097135      0.18343849446965     -1.07284119317870
  C   1.34222903432029      0.01908695101623      0.12677914817739
  H   2.43143921528284      0.00687504968221      0.14835537269127
  S   -1.86941953945161     -0.14519119782409      2.75404970141520
  O   -1.74402706800469     -1.67804827007347      3.24311818678085
  H   -0.82481017474516     -1.81064587123291      3.56346331265731
  O   -3.23961585484522      0.01219177192353      2.29855653120249
  O   -1.27248874579190      0.75140530402855      3.73464605163739
  N   1.38710999422318     -0.37160564613491      2.52705005187352
  N   1.43869949013178      0.33102480742101     -2.32335131915946
  O   0.81219375318569      0.50587440831969     -3.35260304484268
  O   2.65137987934780      0.26639754662750     -2.23304388722573
  O   0.94377149714327     -1.16782834848801      3.34641387140334
  O   2.44717879129387      0.20393266287751      2.62635765053837
