# Supplementary material for: Hybrid Cluster-Continuum Method for Single-Ion Solvation Free Energy in Acetonitrile Solvent
Source: J Phys Chem A. 2024 Jul 25;128(31):6440–9. doi: 10.1021/acs.jpca.4c03593 (PMC11317976; doi:10.1021/acs.jpca.4c03593)
Supplement: Supplementary file 2 — jp4c03593_si_002.zip [file jp4c03593_si_002.zip › XYZ/HA9.xyz]

8
Coordinates from ORCA-job geom
  C   -7.31962645985597      0.84009096171642     -0.01562294570029
  C   -5.83622190105590      1.29928339871529     -0.08759384041685
  F   -8.12128618558750      1.79164197771552     -0.47617442478654
  F   -7.65749132837461      0.57089975546876      1.25284640320014
  F   -7.50533403142623     -0.26728266697907     -0.74511418809301
  O   -5.50146693230424      2.38570307833042     -0.45984888156472
  O   -5.03199954937952      0.32160226892220      0.32450409297948
  H   -4.11062361201600      0.63014122611045      0.27633378438178
