# Supplementary material for: Hybrid Cluster-Continuum Method for Single-Ion Solvation Free Energy in Acetonitrile Solvent
Source: J Phys Chem A. 2024 Jul 25;128(31):6440–9. doi: 10.1021/acs.jpca.4c03593 (PMC11317976; doi:10.1021/acs.jpca.4c03593)
Supplement: Supplementary file 2 — jp4c03593_si_002.zip [file jp4c03593_si_002.zip › XYZ/HA9-acn.xyz]

14
Coordinates from ORCA-job geom
  C     -6.855043    0.915955   -0.085720
  C     -5.387150    1.430432   -0.146257
  F     -7.696362    1.825476   -0.570784
  F     -7.212129    0.646100    1.179764
  F     -6.992242   -0.209482   -0.804483
  O     -5.113594    2.517862   -0.579045
  O     -4.563931    0.520667    0.327921
  H     -3.615483    0.827115    0.277451
  C      0.353066    2.511062   -0.191201
  C     -0.922171    1.844985    0.032839
  N     -1.937744    1.324150    0.208186
  H      1.123540    2.084556    0.468017
  H      0.254356    3.586132    0.020635
  H      0.664986    2.381131   -1.238192
