# Supplementary material for: Hybrid Cluster-Continuum Method for Single-Ion Solvation Free Energy in Acetonitrile Solvent
Source: J Phys Chem A. 2024 Jul 25;128(31):6440–9. doi: 10.1021/acs.jpca.4c03593 (PMC11317976; doi:10.1021/acs.jpca.4c03593)
Supplement: Supplementary file 2 — jp4c03593_si_002.zip [file jp4c03593_si_002.zip › XYZ/mol1.xyz]

9
Coordinates from ORCA-job geom
  C   -0.97874955531298     -0.41987239671357      0.04928592968059
  C   0.49302920186458     -0.06821623662633     -0.04999496015715
  O   0.65789897279862      1.29846913352085      0.30309135661248
  H   -1.34759737139079     -0.26125785868015      1.07457980575030
  H   -1.14213326861657     -1.47512506046740     -0.22071117153561
  H   -1.57477103863485      0.20963786134117     -0.62970623560986
  H   0.85617067780143     -0.25027265368411     -1.08076634637051
  H   1.08365050134083     -0.71840666194678      0.62522320593678
  H   1.59082188014973      1.53619387325632      0.24816841569298
