# Supplementary material for: Hybrid Cluster-Continuum Method for Single-Ion Solvation Free Energy in Acetonitrile Solvent
Source: J Phys Chem A. 2024 Jul 25;128(31):6440–9. doi: 10.1021/acs.jpca.4c03593 (PMC11317976; doi:10.1021/acs.jpca.4c03593)
Supplement: Supplementary file 2 — jp4c03593_si_002.zip [file jp4c03593_si_002.zip › XYZ/mol10.xyz]

18
Coordinates from ORCA-job geom
  C   -1.10605110852738     -0.58718844552232      0.04515178353885
  C   -1.08661770310767      0.81232722298732      0.04214767178480
  C   0.07966781101443     -1.32940602524834      0.01622988628721
  C   -2.35880089562157      1.62383607484643      0.07260049581136
  C   0.16856913361232      1.44429042018369      0.00878124909661
  C   1.34913985344662      0.70529520288505     -0.01994683758600
  C   1.32944831683129     -0.70022340169636     -0.01664645051805
  C   2.61479428769301     -1.49045675753733     -0.04644117798227
  H   -2.06580615519597     -1.11164803240717      0.07075471984977
  H   0.02795803073435     -2.42221604943705      0.01958708580835
  H   -2.39108954330192      2.28809802728983      0.95259587934741
  H   -3.24889966087219      0.97830301882538      0.10718334529101
  H   -2.44597355435705      2.26837741933623     -0.81839579090862
  H   0.21955272444917      2.53755391725612      0.00563201085768
  H   2.30980017120310      1.22903451590310     -0.04523066481679
  H   3.20877814135003     -1.25887012686466     -0.94662648047867
  H   2.42319789120743     -2.57373774416066     -0.04118249318877
  H   3.25011225944200     -1.25749923663927      0.82468576780611
