# Supplementary material for: Hybrid Cluster-Continuum Method for Single-Ion Solvation Free Energy in Acetonitrile Solvent
Source: J Phys Chem A. 2024 Jul 25;128(31):6440–9. doi: 10.1021/acs.jpca.4c03593 (PMC11317976; doi:10.1021/acs.jpca.4c03593)
Supplement: Supplementary file 2 — jp4c03593_si_002.zip [file jp4c03593_si_002.zip › XYZ/mol11.xyz]

17
Coordinates from ORCA-job geom
  C   -2.41435432995931      0.04404366971043      0.12760617369410
  C   -0.98413476736935      0.51945752396161     -0.12662302653323
  C   0.02685435412381     -0.62156049807460     -0.26257436921487
  C   1.46270732958733     -0.15387893088771     -0.51253995874367
  C   2.46496576559750     -1.29973956478261     -0.64803779648887
  H   -3.11358725600087      0.89069765701793      0.21775715575395
  H   -2.77457621160799     -0.59908029162490     -0.69292923760593
  H   -2.48202681830718     -0.54345098277941      1.05873263480708
  H   -0.95824883310556      1.13749876045017     -1.04284662452165
  H   -0.66646381011888      1.18895360594080      0.69364706615237
  H   -0.28699997780246     -1.29090059390445     -1.08592307879837
  H   0.00034756573732     -1.24298284813373      0.65269092538884
  H   1.48734123531082      0.46760055176757     -1.42643752518595
  H   1.77431824823467      0.51425250489034      0.31108953639254
  H   3.48636486931389     -0.92716135740859     -0.82633400536274
  H   2.20171746109452     -1.96458570831699     -1.48793601223817
  H   2.49170517527173     -1.91919349782586      0.26432814250459
