# Supplementary material for: Hybrid Cluster-Continuum Method for Single-Ion Solvation Free Energy in Acetonitrile Solvent
Source: J Phys Chem A. 2024 Jul 25;128(31):6440–9. doi: 10.1021/acs.jpca.4c03593 (PMC11317976; doi:10.1021/acs.jpca.4c03593)
Supplement: Supplementary file 2 — jp4c03593_si_002.zip [file jp4c03593_si_002.zip › XYZ/mol12.xyz]

20
Coordinates from ORCA-job geom
  C   -3.19257134327084      0.23733372413036      0.11613760529541
  C   -1.87028521213905     -0.50549019139049     -0.07325803017513
  C   -0.63767720005605      0.38948938732042      0.08051022163180
  C   0.69129201563477     -0.34490677327766     -0.10788160772558
  C   1.92388333332627      0.55040758356425      0.04418900696458
  C   3.24623800468582     -0.19311236717092     -0.14190008947529
  H   -4.05724250104688     -0.43564761538129      0.00081413234960
  H   -3.25669489342479      0.69254414747568      1.11885456597957
  H   -3.30417934767256      1.05097217351659     -0.62034387762754
  H   -1.80619982986337     -1.33736645164516      0.65183586942846
  H   -1.85217411808141     -0.97861212161198     -1.07210829391093
  H   -0.65484816974893      0.86320688439409      1.08011820566161
  H   -0.70106388632506      1.22257610753037     -0.64472028364833
  H   0.70797708114352     -0.81966243239141     -1.10700760673356
  H   0.75521214711763     -1.17722457492449      0.61818257291320
  H   1.90499298215760      1.02663536097103      1.04154908132903
  H   1.86047680483650      1.38000005485800     -0.68357245471378
  H   4.11084981520020      0.48026515666913     -0.02844444014593
  H   3.31093166689582     -0.65177601124614     -1.14301041216594
  H   3.35743265063082     -1.00421204139039      0.59743583476874
