# Supplementary material for: Hybrid Cluster-Continuum Method for Single-Ion Solvation Free Energy in Acetonitrile Solvent
Source: J Phys Chem A. 2024 Jul 25;128(31):6440–9. doi: 10.1021/acs.jpca.4c03593 (PMC11317976; doi:10.1021/acs.jpca.4c03593)
Supplement: Supplementary file 2 — jp4c03593_si_002.zip [file jp4c03593_si_002.zip › XYZ/mol13.xyz]

23
Coordinates from ORCA-job geom
  C   -3.86175927930358      0.09516972288124      0.11715105755888
  C   -2.53284059942984     -0.63619505305641     -0.07047735128267
  C   -1.30837562536452      0.26945728886367      0.08552447869206
  C   0.02731049207194     -0.45350949851569     -0.10095370739721
  C   1.25087344774511      0.45240569440268      0.05523433741154
  C   2.58725375790002     -0.27155315987992     -0.12681241320892
  C   3.80349641055818      0.64099152049758      0.02928066175652
  H   -4.72048761054925     -0.58511088549219      0.00036103696234
  H   -3.93116066884523      0.54953507412159      1.11989867183256
  H   -3.97915537709267      0.90807898298420     -0.61923034671768
  H   -2.46254125745087     -1.46769556672852      0.65446671567832
  H   -2.50897785945643     -1.10885656403687     -1.06942168674101
  H   -1.33127129169734      0.74267543375863      1.08522547305951
  H   -1.37782331946382      1.10225487479106     -0.63943635022138
  H   0.04959137685155     -0.92672212080510     -1.10048842687621
  H   0.09610201764253     -1.28598265351855      0.62418602531121
  H   1.22786092474493      0.92804951708052      1.05378631389285
  H   1.18452969165942      1.28355512130662     -0.67189123181870
  H   2.60878242420969     -0.74835459195951     -1.12385328930167
  H   2.65227479635252     -1.10080122960262      0.60127214921392
  H   4.74678969887747      0.08775107359030     -0.10492646764236
  H   3.83002745725122      1.10573887894860      1.02932695163617
  H   3.78860039278895      1.45805814036866     -0.71158260179807
