# Supplementary material for: Hybrid Cluster-Continuum Method for Single-Ion Solvation Free Energy in Acetonitrile Solvent
Source: J Phys Chem A. 2024 Jul 25;128(31):6440–9. doi: 10.1021/acs.jpca.4c03593 (PMC11317976; doi:10.1021/acs.jpca.4c03593)
Supplement: Supplementary file 2 — jp4c03593_si_002.zip [file jp4c03593_si_002.zip › XYZ/mol14.xyz]

16
Coordinates from ORCA-job geom
  C   -1.05195100337587      0.43985661605650     -0.17872002549766
  C   -0.33540908302659      1.60785699776325     -0.45455728270313
  C   -0.39550124741935     -0.73523295341024      0.23872042532121
  O   -2.41340966622279      0.37975320124917     -0.29894098326143
  C   -1.19097025704876     -1.97904409559155      0.52990044109608
  C   0.99731340823530     -0.68776535350811      0.36579397242137
  C   1.72702825174837      0.47413567321889      0.09286871560223
  C   1.05512160601500      1.62530414548165     -0.31852890985860
  H   -0.87029241882964      2.50700372053069     -0.77722245495766
  H   -2.75914324486661      1.23334307120521     -0.58722503262659
  H   -1.74956976846321     -2.31488160545056     -0.35938823200390
  H   -1.94268185805763     -1.79906779261499      1.31583721359051
  H   -0.53576969922149     -2.79902675452581      0.85708441093785
  H   1.52228483431319     -1.59115038650099      0.68955212871519
  H   2.81374415095622      0.47748991673121      0.20215578040068
  H   1.60783599526385      2.54252559936568     -0.53608016717614
