# Supplementary material for: Hybrid Cluster-Continuum Method for Single-Ion Solvation Free Energy in Acetonitrile Solvent
Source: J Phys Chem A. 2024 Jul 25;128(31):6440–9. doi: 10.1021/acs.jpca.4c03593 (PMC11317976; doi:10.1021/acs.jpca.4c03593)
Supplement: Supplementary file 2 — jp4c03593_si_002.zip [file jp4c03593_si_002.zip › XYZ/mol15.xyz]

16
Coordinates from ORCA-job geom
  C   -1.15111689785232      0.79806412038636     -0.05363020659096
  C   -0.52222897684526      1.84151003955281     -0.74267031636257
  C   -0.52154041549976     -0.44568430866557      0.06647373506734
  O   -2.38308437685007      1.04389627824522      0.48178832711988
  C   0.74394498576604     -0.67084616254977     -0.49552340143793
  C   1.42793232024598     -2.00559114178114     -0.32755141992262
  C   1.36554093829807      0.37822439584863     -1.18763749578997
  C   0.73340645844331      1.61969217733131     -1.30547805973898
  H   -1.02826356169469      2.80460371448121     -0.82939255846431
  H   -1.02693408285690     -1.25451437888580      0.60560228337152
  H   -2.71571598218394      0.25541642705105      0.92801896186600
  H   2.02902190601663     -2.02844438892629      0.59848295055307
  H   2.11163746755953     -2.21587135763572     -1.16390773412434
  H   0.70151883307147     -2.83031559157829     -0.26374642956512
  H   2.34881602189666      0.22148828744349     -1.63849978669936
  H   1.22668536248526      2.42952188968252     -1.84939884928166
