# Supplementary material for: Hybrid Cluster-Continuum Method for Single-Ion Solvation Free Energy in Acetonitrile Solvent
Source: J Phys Chem A. 2024 Jul 25;128(31):6440–9. doi: 10.1021/acs.jpca.4c03593 (PMC11317976; doi:10.1021/acs.jpca.4c03593)
Supplement: Supplementary file 2 — jp4c03593_si_002.zip [file jp4c03593_si_002.zip › XYZ/mol16.xyz]

16
Coordinates from ORCA-job geom
  C   0.43064350560375      1.36408643938290      0.56743875737189
  C   -0.23695827366933      0.64046677928421     -0.43226271854050
  C   1.20821647988787      0.73233202447930      1.53850990083265
  C   1.33491919888506     -0.65991335482974      1.52832960170716
  O   2.10250801053586     -1.24031329215704      2.49842909186827
  C   0.67876299958755     -1.40406089060674      0.54039995414436
  C   -1.07225793626273      1.32867294258358     -1.48449862283935
  C   -0.09484165188833     -0.75533954702927     -0.42307252498397
  H   0.34034043702299      2.45396135480619      0.59009894031126
  H   1.72205229256958      1.30608408970885      2.31225342884021
  H   2.11633010856007     -2.19831578286273      2.38311148576719
  H   0.77168926927517     -2.49480906242718      0.52612628578882
  H   -0.63696246499599      1.20661329922308     -2.49113765532197
  H   -1.15561157183079      2.40803584809826     -1.28880052609055
  H   -2.09377556376179      0.91534560386132     -1.52447269338723
  H   -0.60128483951893     -1.35431645151500     -1.18590270546826
