# Supplementary material for: Hybrid Cluster-Continuum Method for Single-Ion Solvation Free Energy in Acetonitrile Solvent
Source: J Phys Chem A. 2024 Jul 25;128(31):6440–9. doi: 10.1021/acs.jpca.4c03593 (PMC11317976; doi:10.1021/acs.jpca.4c03593)
Supplement: Supplementary file 2 — jp4c03593_si_002.zip [file jp4c03593_si_002.zip › XYZ/mol17.xyz]

17
Coordinates from ORCA-job geom
  C   -1.10315229897952      0.39079686067517     -0.06532865243784
  C   -0.38457255017323      1.59781461158572     -0.11795561344714
  C   -0.39957901316643     -0.83819576548065     -0.06865367837303
  N   -2.49972394739862      0.40306255946103     -0.06027033546610
  C   -1.15212056403750     -2.14304408826135     -0.02811765309395
  C   0.99888915531675     -0.80686631019103     -0.12042102225984
  C   1.71182142435402      0.39351046211727     -0.17386012317459
  C   1.00814145844480      1.59978533055459     -0.17447858302358
  H   -0.93297453364662      2.54464815153109     -0.11550059855537
  H   -2.97080821849135     -0.39562407510455      0.34685365131265
  H   -2.94008224691470      1.28575722294755      0.17104727773975
  H   -0.46423800581033     -3.00008563752167     -0.05396757158766
  H   -1.84358995914207     -2.24065299044400     -0.88386531540435
  H   -1.76146762786702     -2.24409190469553      0.88968922600425
  H   1.54119827539350     -1.75715516651587     -0.12165222028250
  H   2.80325199822903      0.38504151752918     -0.21512948313789
  H   1.54381665388930      2.55180922181305     -0.21556930481280
