# Supplementary material for: Hybrid Cluster-Continuum Method for Single-Ion Solvation Free Energy in Acetonitrile Solvent
Source: J Phys Chem A. 2024 Jul 25;128(31):6440–9. doi: 10.1021/acs.jpca.4c03593 (PMC11317976; doi:10.1021/acs.jpca.4c03593)
Supplement: Supplementary file 2 — jp4c03593_si_002.zip [file jp4c03593_si_002.zip › XYZ/mol18.xyz]

17
Coordinates from ORCA-job geom
  C   -0.94194209916985      0.56331768301205     -0.21438560527267
  C   -0.22788698406450      1.77463652788057     -0.20881882694694
  C   -0.22294243227205     -0.64296426965123     -0.13708371129196
  N   -2.33155109300617      0.55455804630795     -0.33773847663785
  C   1.17424754531141     -0.66121524435349     -0.05868133671611
  C   1.91992557440514     -1.97301363543644     -0.01135607368341
  C   1.86838093137552      0.55901948194419     -0.05097371788002
  C   1.16362351896111      1.76215949299125     -0.12712646777358
  H   -0.76885170514424      2.72335094839861     -0.26698522614848
  H   -0.77303097106883     -1.58954271565280     -0.13956124596354
  H   -2.81187506717139     -0.28539880372939     -0.03759928098961
  H   -2.81755573570668      1.40711196186512     -0.08623331188509
  H   2.21613804823044     -2.29690652560920     -1.02469179709792
  H   1.30399203436993     -2.77655664274691      0.42072124380556
  H   2.84212987130724     -1.89121069681775      0.58445677034646
  H   2.95926934968380      0.56479789740208      0.01747216835538
  H   1.70682921395910      2.71107649419539     -0.11744510422022
