# Supplementary material for: Hybrid Cluster-Continuum Method for Single-Ion Solvation Free Energy in Acetonitrile Solvent
Source: J Phys Chem A. 2024 Jul 25;128(31):6440–9. doi: 10.1021/acs.jpca.4c03593 (PMC11317976; doi:10.1021/acs.jpca.4c03593)
Supplement: Supplementary file 2 — jp4c03593_si_002.zip [file jp4c03593_si_002.zip › XYZ/mol19.xyz]

14
Coordinates from ORCA-job geom
  C   0.01554106675960      0.00095568113788     -0.04791817269686
  C   0.56504655685295      1.18248443689859      0.46439141672615
  C   0.46881863934457     -1.20040199923176      0.51810726618021
  C   -1.01126347622035      0.00783962625589     -1.14991214585095
  C   1.42042858668195     -1.16417037131743      1.53761827985435
  N   1.94131431532221     -0.03207056796981      2.02216358489563
  C   1.51449060257818      1.11399402269869      1.48837453405487
  H   0.25907072237527      2.15532577355765      0.07098813189948
  H   0.08394946582630     -2.16197039912937      0.16770275669435
  H   -0.65931045146566     -0.56840128305459     -2.02140394882801
  H   -1.23921840681960      1.02952593691607     -1.48630411121318
  H   -1.95238288927187     -0.45922568995902     -0.81544993173261
  H   1.78123170692642     -2.09638246370463      1.98688854363289
  H   1.95031356111004      2.03355729690184      1.89547379638370
