# Supplementary material for: Hybrid Cluster-Continuum Method for Single-Ion Solvation Free Energy in Acetonitrile Solvent
Source: J Phys Chem A. 2024 Jul 25;128(31):6440–9. doi: 10.1021/acs.jpca.4c03593 (PMC11317976; doi:10.1021/acs.jpca.4c03593)
Supplement: Supplementary file 2 — jp4c03593_si_002.zip [file jp4c03593_si_002.zip › XYZ/mol2.xyz]

12
Coordinates from ORCA-job geom
  C   -1.59881662484096      0.49172385364427      0.28706126369889
  C   -0.26621700922566     -0.15896166484556      0.65561527166512
  C   0.91736618900326      0.47616738079698     -0.05706706979471
  O   2.10518133338870     -0.19463959817279      0.33649692740915
  H   -1.80362098185177      0.41258975489145     -0.79392557584166
  H   -1.61357727864651      1.56316684813187      0.54872129203212
  H   -2.43565981950131      0.01150497114620      0.81724597888235
  H   -0.09480329292505     -0.09276513209561      1.74366683884964
  H   -0.28341938946723     -1.23462435643833      0.41038033202190
  H   0.97226892851402      1.55372475836412      0.19815724020402
  H   0.77312773650453      0.40668811306240     -1.15417318044100
  H   2.86352020904798      0.20522507151501     -0.10446931868583
