# Supplementary material for: Hybrid Cluster-Continuum Method for Single-Ion Solvation Free Energy in Acetonitrile Solvent
Source: J Phys Chem A. 2024 Jul 25;128(31):6440–9. doi: 10.1021/acs.jpca.4c03593 (PMC11317976; doi:10.1021/acs.jpca.4c03593)
Supplement: Supplementary file 2 — jp4c03593_si_002.zip [file jp4c03593_si_002.zip › XYZ/mol3.xyz]

12
Coordinates from ORCA-job geom
  C   -1.27679277181263      0.52972442010648     -0.38395191503940
  C   -0.01445126735719      0.04323770877389      0.31218391676990
  C   1.25871114981612      0.61481120173890     -0.30821227359964
  O   -0.02889714182784     -1.38264791816199      0.24526471193535
  H   -1.26628114897078      0.23584822047776     -1.44588028297708
  H   -1.35652526748449      1.62626049572314     -0.32468864986829
  H   -2.16926985709886      0.08865314012561      0.08444742944098
  H   -0.05886198744487      0.35515946828155      1.37602938164694
  H   2.15789742594587      0.23072712131870      0.20310855278308
  H   1.27726289483033      1.71362557920747     -0.22829409735069
  H   1.32747018166211      0.34121787276519     -1.37351164622037
  H   0.76323778974224     -1.72991731035670      0.67329487247924
