# Supplementary material for: Hybrid Cluster-Continuum Method for Single-Ion Solvation Free Energy in Acetonitrile Solvent
Source: J Phys Chem A. 2024 Jul 25;128(31):6440–9. doi: 10.1021/acs.jpca.4c03593 (PMC11317976; doi:10.1021/acs.jpca.4c03593)
Supplement: Supplementary file 2 — jp4c03593_si_002.zip [file jp4c03593_si_002.zip › XYZ/mol4.xyz]

15
Coordinates from ORCA-job geom
  C   -2.43309504154920      0.32159948889212     -0.02730806259437
  C   -1.07897118813108     -0.26328135544499     -0.42834343382534
  C   0.07786892288381      0.24994092921128      0.43232978710257
  C   1.42635851598770     -0.32563039186494      0.03052914543934
  O   2.42545030086133      0.20433841631055      0.88951260370787
  H   -2.43722686195811      1.42047763111735     -0.11957955170178
  H   -2.67901752217319      0.07925667960891      1.02005999974748
  H   -3.24620359249486     -0.06895601544487     -0.65960945142689
  H   -1.12196810584801     -1.36611540092837     -0.36579561211970
  H   -0.87826684941774     -0.03081438186163     -1.49028292647689
  H   -0.10412327536472      0.00793146674927      1.49425039776455
  H   0.13445506689999      1.35114435091147      0.37232734583313
  H   1.64244661715159     -0.06987686131281     -1.02619944183703
  H   1.39686077622938     -1.43155940240395      0.09987055456115
  H   3.28632223692312     -0.15178515353941      0.64142864582591
