# Supplementary material for: Hybrid Cluster-Continuum Method for Single-Ion Solvation Free Energy in Acetonitrile Solvent
Source: J Phys Chem A. 2024 Jul 25;128(31):6440–9. doi: 10.1021/acs.jpca.4c03593 (PMC11317976; doi:10.1021/acs.jpca.4c03593)
Supplement: Supplementary file 2 — jp4c03593_si_002.zip [file jp4c03593_si_002.zip › XYZ/mol5.xyz]

12
Coordinates from ORCA-job geom
  C   -1.33059939265857      0.40068277383079     -0.14475126085126
  C   -1.00981689136615     -0.95908201391973     -0.08877695901211
  C   -0.31890969900439      1.36169948568467     -0.05762603948176
  C   0.32265634991261     -1.35772305113892      0.05440372019097
  C   1.33432118906380     -0.39663373359545      0.14152597269547
  C   1.01363615872047      0.96311254510132      0.08548235297274
  H   -2.37229811235189      0.71260059154575     -0.25668984195964
  H   -1.80098114119612     -1.71034847759015     -0.15730457138400
  H   -0.56977110447138      2.42478166797323     -0.10123591018876
  H   0.57355773858573     -2.42078265340950      0.09810212774983
  H   2.37610226963244     -0.70827355364462      0.25356041392268
  H   1.80454263513344      1.71465641916260      0.15379999534584
