# Supplementary material for: Hybrid Cluster-Continuum Method for Single-Ion Solvation Free Energy in Acetonitrile Solvent
Source: J Phys Chem A. 2024 Jul 25;128(31):6440–9. doi: 10.1021/acs.jpca.4c03593 (PMC11317976; doi:10.1021/acs.jpca.4c03593)
Supplement: Supplementary file 2 — jp4c03593_si_002.zip [file jp4c03593_si_002.zip › XYZ/mol6.xyz]

15
Coordinates from ORCA-job geom
  C   -1.19471248887382     -0.04939109603893     -0.18584337906649
  C   -0.48437528509967      1.15670242924638     -0.26722434556742
  C   -0.46085307278059     -1.24338847809837     -0.08312500176633
  C   -2.70373017749886     -0.07647594299732     -0.20718680880666
  C   0.91393697613385      1.17392525617580     -0.24696096920162
  C   1.62916717127324     -0.02053121283472     -0.14446304933052
  C   0.93446305101817     -1.23183774087287     -0.06243067289597
  H   -1.03471048190465      2.09865065386328     -0.34790018390394
  H   -0.99392845050358     -2.19690571523916     -0.01854153642994
  H   -3.08209661049471     -0.67196582907916     -1.05491022783378
  H   -3.12547295999876      0.93577896301336     -0.29381796654457
  H   -3.10969301108012     -0.53301642565558      0.71107238078209
  H   1.44550446676922      2.12701595048494     -0.31166258461571
  H   2.72189267672099     -0.00965558321437     -0.12845934565193
  H   1.48418819631929     -2.17342522875326      0.01814369083279
