# Supplementary material for: Hybrid Cluster-Continuum Method for Single-Ion Solvation Free Energy in Acetonitrile Solvent
Source: J Phys Chem A. 2024 Jul 25;128(31):6440–9. doi: 10.1021/acs.jpca.4c03593 (PMC11317976; doi:10.1021/acs.jpca.4c03593)
Supplement: Supplementary file 2 — jp4c03593_si_002.zip [file jp4c03593_si_002.zip › XYZ/mol7.xyz]

18
Coordinates from ORCA-job geom
  C   -0.90555770457148     -0.12900138400604     -0.82329314441841
  C   -0.23835798965774      1.06866680705988     -0.52319901528138
  C   -0.15941697141634     -1.31835269244905     -0.82900089568259
  C   -2.39503482469624     -0.14639852599831     -1.09086718730956
  C   1.12928232282892      1.08005069702646     -0.23626290077176
  C   1.85790815023127     -0.11221283031086     -0.24436676500299
  C   1.20781751452475     -1.31300688128777     -0.54286854314634
  C   -3.23371924959930     -0.42038031364035      0.16611666836649
  H   -0.79883899895126      2.00852045566711     -0.52033331700389
  H   -0.65736673104776     -2.26328376721334     -1.06734085241967
  H   -2.62024477885619     -0.91360794939708     -1.85112851250872
  H   -2.69843775938891      0.82022252653814     -1.52693410933475
  H   1.62899007390696      2.02552147158662     -0.00907537916732
  H   2.92827519266828     -0.10539891718896     -0.02354419434239
  H   1.76974771537622     -2.25069982942551     -0.55687335545180
  H   -4.31055581397285     -0.42710797251805     -0.06814828331010
  H   -3.05807568166823      0.34835791949061      0.93574395010766
  H   -2.97686446571011     -1.39579881393349      0.60960583667753
