# Supplementary material for: Hybrid Cluster-Continuum Method for Single-Ion Solvation Free Energy in Acetonitrile Solvent
Source: J Phys Chem A. 2024 Jul 25;128(31):6440–9. doi: 10.1021/acs.jpca.4c03593 (PMC11317976; doi:10.1021/acs.jpca.4c03593)
Supplement: Supplementary file 2 — jp4c03593_si_002.zip [file jp4c03593_si_002.zip › XYZ/mol8.xyz]

18
Coordinates from ORCA-job geom
  C   -0.87485013672315      0.54856569838314      0.15056836129516
  C   -0.19549348348269      1.73698075589233      0.45130292535812
  C   -0.17451302393352     -0.67845687986759      0.22531933962019
  C   -2.33004241254967      0.57912318300669     -0.24460214846057
  C   -0.86990395025527     -1.97956093533610     -0.08877630384581
  C   1.15154710756096      1.73439594191349      0.82211918787864
  C   1.84199330270172      0.52479718339315      0.89556578803613
  C   1.17652160960183     -0.66707049393915      0.59778399129686
  H   -0.73745595280709      2.68551399721236      0.39278597796251
  H   -2.49074438944400      0.14397771478126     -1.24594158811322
  H   -2.72012482532558      1.60716294148038     -0.26032404106382
  H   -2.95415119670043     -0.00623483379828      0.45239191107412
  H   -1.27395403556768     -1.98878894729502     -1.11559925951764
  H   -1.72639667894894     -2.15624864230554      0.58433535518353
  H   -0.18502124044914     -2.83428207348280      0.00983206567476
  H   1.65695944431448      2.67586374571671      1.05196917318854
  H   2.89633951836796      0.50517978279719      1.18293143351609
  H   1.71761034364021     -1.61612813855223      0.65507783091643
