# Supplementary material for: Hybrid Cluster-Continuum Method for Single-Ion Solvation Free Energy in Acetonitrile Solvent
Source: J Phys Chem A. 2024 Jul 25;128(31):6440–9. doi: 10.1021/acs.jpca.4c03593 (PMC11317976; doi:10.1021/acs.jpca.4c03593)
Supplement: Supplementary file 2 — jp4c03593_si_002.zip [file jp4c03593_si_002.zip › XYZ/mol9.xyz]

18
Coordinates from ORCA-job geom
  C   -0.85669788232775      0.63811274912943     -0.07814509446177
  C   -0.19092726163426      1.82636344635168      0.24589743174526
  C   -0.12956312317928     -0.56394903481683     -0.03881358825414
  C   -2.32083776221773      0.63258212037107     -0.44561330143964
  C   1.16152616547173      1.80733710860692      0.60261450130428
  C   1.86407110433774      0.60435786380146      0.63760792200900
  C   1.22403463712905     -0.60464287716015      0.31470313689198
  C   1.98632531699240     -1.90731894882267      0.34858692288034
  H   -0.73341725655052      2.77563055269555      0.21784423932653
  H   -0.63843950944704     -1.49917575773791     -0.29476900757535
  H   -2.50689586002500      0.03510693344467     -1.35271857203075
  H   -2.69607226620028      1.65078924578588     -0.62655719360108
  H   -2.93281332579398      0.19149222522195      0.36021651096894
  H   1.67015812311244      2.74223076408215      0.85302686715382
  H   2.92220561900251      0.59889464954183      0.91550896908053
  H   2.84048576972978     -1.88993707122223     -0.34900881098912
  H   1.34618533384384     -2.75903404718071      0.07515665159403
  H   2.39791217775634     -2.10421992209209      1.35273241539712
